# Supplementary material for: NOS3 and CTH gene mutations as new molecular markers for detection of lung adenocarcinoma
Source: PeerJ. 2023 Dec 12;11:e16209. doi: 10.7717/peerj.16209 (PMC10722981; doi:10.7717/peerj.16209)
Supplement: Table S1 — Variants identified in NOS3 and CTH genes LUAD patients analyzed with mutation DNA variant analysis. [file peerj-11-16209-s001.xls]

## Sheet: Supplementary table 1
Supplementary Table 1. Variants identified in NOS3 and CTH genes LUAD patients analyzed with mutation DNA variant analysis.
Genes	Chromosome Position	Mutation	Mutation genotype	Heterozygous/Homozygous	Variants	Variant Percentage	Amino Acid Change	External Database
NOS3
1	7:150696131	Substitution	T>A	Homozygous	8488T>A	1	Leucine/Serine	Not found
2	7:150696111	Substitution	T>G	Homozygous	8468T>G	1	Aspartic Acid/Glu	dbSNP:1799983
3	7:150696111	Substitution	T>G	Homozygous	8468T>G	1	Aspartic Acid/Threonine	Not found
4	7:150696114	Substitution	C>A	Homozygous	8471C>A	1	Proline/Proline	Not found
5	7:150696114	Substitution	C>A	Homozygous	8471C>A	1	Proline/Threonine	Not found
6	7:150694241	Substitution	G>T	Homozygous	6598G>T	1	None	Not found
7	7:150696008	Substitution	A>AG	Heterozygous	8365A>AG	0.882	None	Not found
8	7:150696008	Substitution	A>G	Homozygous	8365A>G	0.882	None	dbSNP:1007311
9	7:150696061	Substitution	G>GT	Heterozygous	8418G>GT	0.8	Glycine/Leucine	Not found
10	7:150696061	Substitution	G>GT	Heterozygous	8418G>GT	0.8	Glycine/Leucine	Not found
11	7:150696061	Substitution	G>GT	Heterozygous	8418G>GT	0.8	Glycine/ Any amino acid	Not found
12	7:150696062	Substitution	G>GT	Heterozygous	8419G>GT	0.8	Glycine/Leucine	Not found
13	7:150696062	Substitution	G>T	Homozygous	8419G>T	0.8	Glycine/Leucine	Not found
14	7:150696062	Substitution	G>T	Homozygous	8419G>T	0.8	Glycine/ Any amino acid	Not found
15	7:150694634	Substitution	C>CT	Heterozygous	6991C>CT	0.6	None	Not found
16	7:150696098	Substitution	A>AG	Heterozygous	8455A>AG	0.588	Glutamine/Purine	Not found
17	7:150696098	Substitution	A>G	Homozygous	8455A>G	0.588	Glutamine/ Purine	Not found
18	7:150696098	Substitution	A>G	Homozygous	8455A>G	0.588	Glutamine/Alanine	Not found
19	7:150696002	Substitution	C>CA	Heterozygous	8359C>CA	0.529	None	Not found
20	7:150696038	Substitution	G>GA	Heterozygous	8395G>GA	0.526	Cysteine/Tyrosine	Not found
21	7:150696038	Substitution	G>A	Homozygous	8395G>A	0.526	Cysteine/ Any amino acid	Not found
22	7:150694230	Substitution	G>GT	Heterozygous	6587G>GT	0.5	None	Not found
23	7:150696034	Substitution	C>CG	Heterozygous	8391C>CG	0.45	Leucine/Valine	Not found
24	7:150696060	Substitution	A>AT	Heterozygous	8417A>AT	0.4	Proline/Proline	Not found
25	7:150696060	Substitution	A>T	Homozygous	8417A>T	0.4	Proline/Serine	Not found
26	7:150694229	Substitution	T>TA	Heterozygous	6586T>TA	0.375	None	Not found
27	7:150694229	Substitution	T>A	Homozygous	6586T>A	0.375	None	Not found
28	7:150694258_7:150694284	Deletion	delGAAGTCTAGACCTGCTGCAGGGGTGAG		6615_6641het_delGAAGTCTAGACCTGCTGCAGGGGTGAG	0.367	None	Not found
29	7:150694260_7:150694286	Deletion	delAGTCTAGACCTGCTGCAGGGGTGAGGA		6617_6643het_delAGTCTAGACCTGCTGCAGGGGTGAGGA	0.367	None	Not found
30	7:150696055	Substitution	A>AT	Heterozygous	8412A>AT	0.333	Threonine/Serine	Not found
31	7:150695991	Substitution	A>AT	Heterozygous	8348A>AT	0.294	None	Not found
32	7:150695995	Substitution	G>GT	Heterozygous	8352G>GT	0.294	None	Not found
33	7:150695956	Substitution	A>AT	Heterozygous	8313A>AT	0.286	None	Not found
34	7:150694614	Substitution	G>GA	Heterozygous	6971G>GA	0.267	None	Not found
35	7:150696005	Substitution	C>CG	Heterozygous	8362C>CG	0.235	None	Not found
36	7:150694632	Substitution	C>CA	Heterozygous	6989C>CA	0.2	None	Not found
37	7:150694634	Duplication	dupC		6991dupC	0.2	None	Not found
38	7:150696079	Substitution	G>GA	Heterozygous	8436G>GA	0.2	Valine/Methionine	Not found
39	7:150696001	Substitution	G>GT	Heterozygous	8358G>GT	0.176	None	Not found
40	7:150694247	Substitution	A>AT	Heterozygous	6604A>AT	0.167	None	Not found
41	7:150694598	Substitution	C>CT	Heterozygous	6955C>CT	0.133	None	Not found
42	7:150694602	Substitution	C>CT	Heterozygous	6959C>CT	0.133	None	Not found
43	7:150696011	Substitution	C>CA	Heterozygous	8368C>CA	0.125	None	Not found
44	7:150696023	Substitution	A>AT	Heterozygous	8380A>AT	0.125	None	Not found
45	7:150696026	Substitution	C>CA	Heterozygous	8383C>CA	0.125	None	Not found
46	7:150696027	Substitution	C>CT	Heterozygous	8384C>CT	0.111	None	Not found
47	7:150694550	Substitution	C>CT	Heterozygous	6907C>CT	0.107	None	Not found
48	7:150694551	Substitution	T>A	Homozygous	6908T>A	0.107	None	Not found
49	7:150696039	Substitution	C>CA	Heterozygous	8396C>CA	0.105	Cysteine/ Any amino acid	Not found
50	7:150696059_7:150696060	InSerinetion	insT		8416_8417insT	0.1	None	Not found
51	7:150696061	Substitution	G>GA	Heterozygous	8418G>GA	0.1	None	Not found
52	7:150696062	Substitution	G>A	Homozygous	8419G>A	0.1	None	Not found
53	7:150694525	Substitution	C>CT	Heterozygous	6882C>CT	0.091	None	Not found
54	7:150694277	Substitution	G>GA	Heterozygous	6634G>GA	0.087	None	Not found
55	7:150694309	Substitution	G>GA	Heterozygous	6666G>GA	0.087	None	Not found
56	7:150694501	Substitution	G>GT	Heterozygous	6858G>GT	0.087	None	Not found
57	7:150694419	Substitution	G>GA	Heterozygous	6776G>GA	0.083	None	Not found
58	7:150694441	Substitution	G>GT	Heterozygous	6798G>GT	0.083	None	Not found
59	7:150694577_7:150694603	Deletion	delCCCCAGCCCACAGACTCGGGGCTGGCC		6934_6960het_delCCCCAGCCCACAGACTCGGGGCTGGCC	0.08	None	Not found
60	7:150694570	Substitution	C>CT	Heterozygous	6927C>CT	0.077	None	Not found
61	7:150694330	Substitution	A>AG	Heterozygous	6687A>AG	0.075	None	dbSNP:3918167
62	7:150696074	Substitution	T>TC	Heterozygous	8431T>TC	0.071	Phenylalanine/Serine	Not found
63	7:150694368_7:150694394	Deletion	delAGTCTAGACCTGCTGCGGGGGTGAGGA		6725_6751het_delAGTCTAGACCTGCTGCGGGGGTGAGGA	0.07	None	Not found
64	7:150694367_7:150694394,6724	Deletion	delAAGTCTAGACCTGCTGCGGGGGTGAGGA		6724_6751het_delAAGTCTAGACCTGCTGCGGGGGTGAGGA	0.07	None	Not found
65	7:150694369_7:150694395	Deletion	delGTCTAGACCTGCTGCGGGGGTGAGGAC		6726_6752het_delGTCTAGACCTGCTGCGGGGGTGAGGAC	0.07	None	Not found
66	7:150694522	Substitution	A>AT	Heterozygous	6879A>AT	0.068	None	Not found
67	7:150694300	Substitution	T>TA	Heterozygous	6657T>TA	0.067	None	Not found
68	7:150694612	Substitution	T>TA	Heterozygous	6969T>TA	0.067	None	Not found
69	7:150696067	Substitution	G>GT	Heterozygous	8424G>GT	0.067	None	Not found
70	7:150696077	Substitution	A>AT	Heterozygous	8434A>AT	0.067	Aspartic Acid/Valine	Not found
71	7:150696079	Substitution	G>GC	Heterozygous	8436G>GC	0.067	None	Not found
72	7:150696089	Substitution	T>TA	Heterozygous	8446T>TA	0.067	Leucine/Glutamine	Not found
73	7:150694330_7:150694356	Deletion	delAGGGGTGAGGAAGTCTAGACCTGCTGC		6687_6713delAGGGGTGAGGAAGTCTAGACCTGCTGC	0.065	None	Not found
74	7:150694308_7:150694334	Deletion	delTGAGGAAGTCTAGACCTGCTGCAGGGG		6665_6691delTGAGGAAGTCTAGACCTGCTGCAGGGG	0.065	None	Not found
75	7:150694311	Substitution	G>GA	Heterozygous	6668G>GA	0.065	None	Not found
76	7:150694405	Substitution	G>GC	Heterozygous	6762G>GC	0.062	None	Not found
77	7:150696010	Substitution	C>CT	Heterozygous	8367C>CT	0.062	None	Not found
78	7:150696013	Substitution	C>CA	Heterozygous	8370C>CA	0.062	None	Not found
79	7:150696016	Substitution	C>CA	Heterozygous	8373C>CA	0.062	None	Not found
80	7:150696024	Substitution	C>CT	Heterozygous	8381C>CT	0.062	None	Not found
81	7:150695992	Substitution	T>TA	Heterozygous	8349T>TA	0.059	None	Not found
82	7:150696004	Substitution	C>CA	Heterozygous	8361C>CA	0.059	None	Not found
83	7:150696051	Substitution	C>G	Homozygous	8408C>G	0.059	Glycine/Glycine	Not found
84	7:150696100	Substitution	G>GC	Heterozygous	8457G>GC	0.059	None	Not found
85	7:150696109	Substitution	G>GA	Heterozygous	8466G>GA	0.059	Aspartic Acid/Asparagine	Not found
86	7:150696050	Substitution	G>GC	Heterozygous	8407G>GC	0.056	Glycine/Alanine	Not found
87	7:150696050	Substitution	G>GA	Heterozygous	8407G>GA	0.056	Glycine/Aspartic Acid	Not found
88	7:150694357	Substitution	G>GA	Heterozygous	6714G>GA	0.055	None	dbSNP:3918168
89	7:150694358	Substitution	G>GC	Heterozygous	6715G>GC	0.054	None	Not found
90	7:150694263	Substitution	C>CG	Heterozygous	6620C>CG	0.053	None	Not found
91	7:150694267	Substitution	A>AT	Heterozygous	6624A>AT	0.053	None	Not found
92	7:150694268	Substitution	C>CA	Heterozygous	6625C>CA	0.053	None	Not found
93	7:150694270	Substitution	T>TC	Heterozygous	6627T>TC	0.053	None	Not found
94	7:150696028	Substitution	C>CA	Heterozygous	8385C>CA	0.053	None	Not found
95	7:150696040	Substitution	A>G	Homozygous	8397A>G	0.053	Isoleucine/Valine	Not found
96	7:150696043	Substitution	C>A	Homozygous	8400C>A	0.053	Glutamine/Lysine	Not found
97	7:150696044	Substitution	A>AC	Heterozygous	8401A>AC	0.053	Glutamine/Proline	Not found
98	7:150694541	Substitution	C>CT	Heterozygous	6898C>CT	0.051	None	Not found
99	7:150696030	Substitution	A>AT	Heterozygous	8387A>AT	0.05	None	Not found
100	7:150696032	Substitution	A>AT	Heterozygous	8389A>AT	0.05	None	Not found
101	7:150696033	Substitution	G>GA	Heterozygous	8390G>GA	0.05	None	Not found
102	7:150696036	Substitution	C>CG	Heterozygous	8393C>CG	0.05	Leucine/Valine	Not found
103	7:150694273	Substitution	T>TG	Heterozygous	6630T>TG	0.048	None	Not found
104	7:150694273	Substitution	T>TC	Heterozygous	6630T>TC	0.048	None	Not found
105	7:150694274	Substitution	G>GA	Heterozygous	6631G>GA	0.048	None	Not found
106	7:150694580	Substitution	C>CA	Heterozygous	6937C>CA	0.045	None	Not found
107	7:150694514	Substitution	A>AG	Heterozygous	6871A>AG	0.044	None	Not found
108	7:150694307	Substitution	G>GA	Heterozygous	6664G>GA	0.043	None	Not found
109	7:150694452	Substitution	A>AT	Heterozygous	6809A>AT	0.043	None	Not found
110	7:150694457	Substitution	C>CA	Heterozygous	6814C>CA	0.043	None	Not found
111	7:150694466	Substitution	G>GC	Heterozygous	6823G>GC	0.043	None	Not found
112	7:150694488	Substitution	C>CT	Heterozygous	6845C>CT	0.043	None	Not found
113	7:150694497	Substitution	C>CA	Heterozygous	6854C>CA	0.043	None	Not found
114	7:150694509	Substitution	A>AG	Heterozygous	6866A>AG	0.043	None	Not found
115	7:150694397	Substitution	G>GT	Heterozygous	6754G>GT	0.042	None	Not found
116	7:150694400	Substitution	G>GC	Heterozygous	6757G>GC	0.042	None	Not found
117	7:150694404	Substitution	G>GA	Heterozygous	6761G>GA	0.042	None	Not found
118	7:150694419	Substitution	G>GT	Heterozygous	6776G>GT	0.042	None	Not found
119	7:150694421	Substitution	T>TG	Heterozygous	6778T>TG	0.042	None	Not found
120	7:150694431	Substitution	A>AG	Heterozygous	6788A>AG	0.042	None	Not found
121	7:150694442	Substitution	C>CT	Heterozygous	6799C>CT	0.042	None	Not found
122	7:150694449	Substitution	G>GC	Heterozygous	6806G>GC	0.042	None	Not found
123	7:150694450	Substitution	A>AT	Heterozygous	6807A>AT	0.042	None	Not found
124	7:150694282	Substitution	G>GA	Heterozygous	6639G>GA	0.04	None	Not found
125	7:150694577	Substitution	C>CT	Heterozygous	6934C>CT	0.04	None	Not found
126	7:150694394_7:150694395	Insertion	insAGTCTAGACCTGTCTGCGGGGGTGAGGA		6751_6752het_insAGTCTAGACCTGTCTGCGGGGGTGAGGA	0.039	None	Not found
127	7:150694394_7:150694395	Insertion	insAGTCTAGAACTGCTGCGTGGGGTGAAGA		6751_6752het_insAGTCTAGAACTGCTGCGTGGGGTGAAGA	0.039	None	Not found
128	7:150694370	Substitution	T>TG	Heterozygous	6727T>TG	0.038	None	Not found
129	7:150694372	Substitution	T>TC	Heterozygous	6729T>TC	0.038	None	Not found
130	7:150694551	Substitution	T>TC	Heterozygous	6908T>TC	0.036	None	Not found
131	7:150694551_7:150694552	InSerinetion	insA		6908_6909insA	0.036	None	Not found
132	7:150694552	Substitution	G>GT	Heterozygous	6909G>GT	0.036	None	Not found
133	7:150694553	Substitution	C>CG	Heterozygous	6910C>CG	0.036	None	Not found
134	7:150694547	Substitution	C>CA	Heterozygous	6904C>CA	0.03	None	Not found
135	7:150694539	Substitution	C>CT	Heterozygous	6896C>CT	0.026	None	Not found
136	7:150694539	Substitution	C>CA	Heterozygous	6896C>CA	0.026	None	Not found
137	7:150694543	Substitution	A>AT	Heterozygous	6900A>AT	0.026	None	Not found
138	7:150694538	Substitution	A>AT	Heterozygous	6895A>AT	0.025	None	Not found
139	7:150694537	Substitution	T>TA	Heterozygous	6894T>TA	0.024	None	Not found
140	7:150694522	Substitution	A>AC	Heterozygous	6879A>AC	0.023	None	Not found
141	7:150694531	Substitution	C>CT	Heterozygous	6888C>CT	0.023	None	Not found
142	7:150694532	Substitution	A>AT	Heterozygous	6889A>AT	0.023	None	Not found
143	7:150694532	Substitution	A>AG	Heterozygous	6889A>AG	0.023	None	Not found
144	7:150694535	Substitution	G>GA	Heterozygous	6892G>GA	0.023	None	Not found
145	7:150694296	Substitution	C>CG	Heterozygous	6653C>CG	0.022	None	Not found
146	7:150694302	Substitution	C>CA	Heterozygous	6659C>CA	0.022	None	Not found
147	7:150694304	Substitution	G>GC	Heterozygous	6661G>GC	0.022	None	Not found
148	7:150694511	Substitution	T>TA	Heterozygous	6868T>TA	0.022	None	Not found
149	7:150694511	Substitution	T>TC	Heterozygous	6868T>TC	0.022	None	Not found
150	7:150694517	Substitution	C>CG	Heterozygous	6874C>CG	0.022	None	Not found
151	7:150694398	Substitution	C>CA	Heterozygous	6755C>CA	0.021	None	Not found
152	7:150694407	Substitution	G>GT	Heterozygous	6764G>GT	0.021	None	Not found
153	7:150694417	Substitution	G>GA	Heterozygous	6774G>GA	0.021	None	Not found
154	7:150694426	Substitution	T>TA	Heterozygous	6783T>TA	0.021	None	Not found
155	7:150694439	Substitution	C>CA	Heterozygous	6796C>CA	0.021	None	Not found
156	7:150694442	Substitution	C>CA	Heterozygous	6799C>CA	0.021	None	Not found
157	7:150694446	Substitution	C>CT	Heterozygous	6803C>CT	0.021	None	Not found
158	7:150694447	Substitution	T>TA	Heterozygous	6804T>TA	0.021	None	Not found
159	7:150694452	Substitution	A>AG	Heterozygous	6809A>AG	0.021	None	Not found
160	7:150694456	Substitution	C>CT	Heterozygous	6813C>CT	0.021	None	Not found
161	7:150694461	Substitution	C>CT	Heterozygous	6818C>CT	0.021	None	Not found
162	7:150694464	Substitution	C>CG	Heterozygous	6821C>CG	0.021	None	Not found
163	7:150694465	Substitution	T>TG	Heterozygous	6822T>TG	0.021	None	Not found
164	7:150694470	Substitution	C>CA	Heterozygous	6827C>CA	0.021	None	Not found
165	7:150694472	Substitution	C>CG	Heterozygous	6829C>CG	0.021	None	Not found
166	7:150694473	Substitution	C>CG	Heterozygous	6830C>CG	0.021	None	Not found
167	7:150694474	Substitution	C>CT	Heterozygous	6831C>CT	0.021	None	Not found
168	7:150694475	Substitution	C>CA	Heterozygous	6832C>CA	0.021	None	Not found
169	7:150694476	Substitution	C>CG	Heterozygous	6833C>CG	0.021	None	Not found
170	7:150694477	Substitution	A>AC	Heterozygous	6834A>AC	0.021	None	Not found
171	7:150694478	Substitution	A>AG	Heterozygous	6835A>AG	0.021	None	Not found
172	7:150694479	Substitution	G>GT	Heterozygous	6836G>GT	0.021	None	Not found
173	7:150694506_7:150694507	Insertion	insGAGAATAAGGCTTCTCGCGCTTGGTGGCTTAG		6863_6864het_insGAGAATAAGGCTTCTCGCGCTTGGTGGCTTAG	0.021	None	Not found
174	7:150694395	Substitution	C>CG	Heterozygous	6752C>CG	0.02	None	Not found
175	7:150694322	Substitution	C>CA	Heterozygous	6679C>CA	0.019	None	Not found
176	7:150694326	Substitution	C>CA	Heterozygous	6683C>CA	0.019	None	Not found
177	7:150694333	Substitution	G>GT	Heterozygous	6690G>GT	0.019	None	Not found
178	7:150694374	Substitution	G>GA	Heterozygous	6731G>GA	0.019	None	Not found
179	7:150694375	Substitution	A>AG	Heterozygous	6732A>AG	0.019	None	Not found
180	7:150694376	Substitution	C>CA	Heterozygous	6733C>CA	0.019	None	Not found
181	7:150694377	Substitution	C>CA	Heterozygous	6734C>CA	0.019	None	Not found
182	7:150694380	Substitution	C>CG	Heterozygous	6737C>CG	0.019	None	Not found
183	7:150694383	Substitution	C>CT	Heterozygous	6740C>CT	0.019	None	Not found
184	7:150694388	Substitution	G>GC	Heterozygous	6745G>GC	0.019	None	Not found
185	7:150694389	Substitution	T>TC	Heterozygous	6746T>TC	0.019	None	Not found
186	7:150694349	Substitution	C>CG	Heterozygous	6706C>CG	0.018	None	Not found
187	7:150694357	Substitution	G>GT	Heterozygous	6714G>GT	0.018	None	Not found
188	7:150694361	Substitution	G>GA	Heterozygous	6718G>GA	0.018	None	Not found
189	7:150694368_7:150694394	Duplication	dupAGTCTAGACCTGCTGCGGGGGTGAGGA		6725_6751het_dupAGTCTAGACCTGCTGCGGGGGTGAGGA	0.018	None	Not found
CTH
1	1:70905057	Substitution	G>GA	Heterozygous	28657G>GA	0.667	None	Not found
2	1:70905057	Substitution	G>A	Homozygous	28657G>A	0.667	None	Not found
3	1:70905058	Substitution	A>G	Homozygous	28658A>G	0.667	None	Not found
4	1:70905058	Substitution	A>AG	Heterozygous	28658A>AG	0.667	None	Not found
5	1:70904800	Substitution	G>GT	Heterozygous	28400G>GT	0.323	Serine/Isoleucine	dbSNP:1021737
6	1:70904800	Substitution	G>T	Homozygous	28400G>T	0.323	Serine/Isoleucine	Not found
7	1:70904721	Substitution	G>GT	Heterozygous	28321G>GT	0.2	None	Not found
8	1:70904722	Substitution	A>AG	Heterozygous	28322A>AG	0.2	None	Not found
9	1:70904960	Substitution	C>CG	Heterozygous	28560C>CG	0.129	None	Not found
10	1:70905056	Substitution	G>GA	Heterozygous	28656G>GA	0.111	None	Not found
11	1:70905058	Deletion	delA		28658delA	0.111	None	Not found
12	1:70904816	Substitution	C>CT	Heterozygous	28416C>CT	0.097	None	Not found
13	1:70904993	Substitution	T>TG	Heterozygous	28593T>TG	0.091	None	Not found
14	1:70904965	Substitution	C>CT	Heterozygous	28565C>CT	0.069	None	Not found
15	1:70904800	Substitution	G>GC	Heterozygous	28400G>GC	0.065	Serine/Threonine	Not found
16	1:70904809	Substitution	A>G	Homozygous	28409A>G	0.065	Any amino acid/Tryptophan	Not found
17	1:70904809	Substitution	A>AG	Heterozygous	28409A>AG	0.065	Any amino acid/Tryptophan	Not found
18	1:70904745	Substitution	T>TA	Heterozygous	28345T>TA	0.053	None	Not found
19	1:70904764	Substitution	C>CT	Heterozygous	28364C>CT	0.053	None	Not found
20	1:70904768	Substitution	T>TA	Heterozygous	28368T>TA	0.05	None	Not found
21	1:70904992	Substitution	T>TG	Heterozygous	28592T>TG	0.045	None	Not found
22	1:70904779	Substitution	T>TA	Heterozygous	28379T>TA	0.036	None	Not found
23	1:70904787	Substitution	C>CA	Heterozygous	28387C>CA	0.036	Proline/Threonine	Not found
24	1:70904966	Substitution	T>TC	Heterozygous	28566T>TC	0.034	None	Not found
25	1:70904969	Substitution	T>TG	Heterozygous	28569T>TG	0.034	None	Not found
26	1:70904971	Substitution	A>AG	Heterozygous	28571A>AG	0.034	None	Not found
27	1:70904972	Substitution	A>AG	Heterozygous	28572A>AG	0.034	None	Not found
28	1:70904961	Substitution	A>AG	Heterozygous	28561A>AG	0.033	None	Not found
29	1:70904807	Substitution	C>CT	Heterozygous	28407C>CT	0.032	Serine/Serine	Not found
30	1:70904836	Substitution	G>GA	Heterozygous	28436G>GA	0.029	None	Not found
31	1:70904867	Substitution	A>AT	Heterozygous	28467A>AT	0.029	None	Not found
32	1:70904892	Substitution	T>TC	Heterozygous	28492T>TC	0.029	None	Not found
33	1:70904902	Substitution	T>TC	Heterozygous	28502T>TC	0.029	None	Not found
34	1:70904941	Substitution	C>CT	Heterozygous	28541C>CT	0.029	None	Not found
