# Supplementary material for: NOS3 and CTH gene mutations as new molecular markers for detection of lung adenocarcinoma
Source: PeerJ. 2023 Dec 12;11:e16209. doi: 10.7717/peerj.16209 (PMC10722981; doi:10.7717/peerj.16209)
Supplement: Table S2 — Summary of mutations in the NOS3 and CTH genes in all types of cancer retrieved from the gnomAD database. [file peerj-11-16209-s002.xls]

## Sheet: NOS3
Supplementary Table 2. Summary of mutations in the NOS3 and CTH genes in all types of cancer retrieved from the gnomAD database.
	Position	rsIDs	Reference	Alternate	HGVS Consequence	Protein Consequence	Transcript Consequence	VEP Annotation
NOS3
1	150690819	rs1202724383	C	T	c.-51-22C>T		c.-51-22C>T	intron_variant
2	150690819	rs1202724383	C	A	c.-51-22C>A		c.-51-22C>A	intron_variant
3	150690823	rs1261054919	C	A	c.-51-18C>A		c.-51-18C>A	intron_variant
4	150690826	rs1462557522	CTCCCTCTTCCTAAGGAAA	C	c.-51-14_-48delTCCCTCTTCCTAAGGAAA		c.-51-14_-48delTCCCTCTTCCTAAGGAAA	splice_acceptor_variant
5	150690841	rs769213623	G	A	c.-51G>A		c.-51G>A	splice_region_variant
6	150690844	rs1249591731	A	G	c.-48A>G		c.-48A>G	5_prime_UTR_variant
7	150690846	rs1442732757	G	A	c.-46G>A		c.-46G>A	5_prime_UTR_variant
8	150690853	rs775118198	G	A	c.-39G>A		c.-39G>A	5_prime_UTR_variant
9	150690854	rs762848668	C	G	c.-38C>G		c.-38C>G	5_prime_UTR_variant
10	150690860	rs1443547941	T	C	c.-32T>C		c.-32T>C	5_prime_UTR_variant
11	150690862	rs1168650562	G	A	c.-30G>A		c.-30G>A	5_prime_UTR_variant
12	150690869	rs1428418449	C	T	c.-23C>T		c.-23C>T	5_prime_UTR_variant
13	150690871	rs1167795946	G	A	c.-21G>A		c.-21G>A	5_prime_UTR_variant
14	150690874	rs1403370810	G	C	c.-18G>C		c.-18G>C	5_prime_UTR_variant
15	150690875	rs550579851	A	G	c.-17A>G		c.-17A>G	5_prime_UTR_variant
16	150690876	rs1388640688	G	C	c.-16G>C		c.-16G>C	5_prime_UTR_variant
17	150690881	rs562390919	C	T	c.-11C>T		c.-11C>T	5_prime_UTR_variant
18	150690886	rs766557215	A	G	c.-6A>G		c.-6A>G	5_prime_UTR_variant
19	150690906	rs1363067747	G	C	p.Lys5Asn	p.Lys5Asn	c.15G>C	missense_variant
20	150690909	rs759850942	C	T	p.Ser6Ser	p.Ser6Ser	c.18C>T	synonymous_variant
21	150690910	rs147771478	G	A	p.Val7Met	p.Val7Met	c.19G>A	missense_variant
22	150690915	rs752889752	C	T	p.Ala8Ala	p.Ala8Ala	c.24C>T	synonymous_variant
23	150690919	rs547845670	G	A	p.Glu10Lys	p.Glu10Lys	c.28G>A	missense_variant
24	150690922	rs141170595	C	A	p.Pro11Thr	p.Pro11Thr	c.31C>A	missense_variant
25	150690922	rs141170595	C	T	p.Pro11Ser	p.Pro11Ser	c.31C>T	missense_variant
26	150690926	rs757589399	G	A	p.Gly12Glu	p.Gly12Glu	c.35G>A	missense_variant
27	150690928	rs925565610	C	T	p.Pro13Ser	p.Pro13Ser	c.37C>T	missense_variant
28	150690929	rs201968188	C	T	p.Pro13Leu	p.Pro13Leu	c.38C>T	missense_variant
29	150690934	rs745489730	T	C	p.Cys15Arg	p.Cys15Arg	c.43T>C	missense_variant
30	150690935	rs755834879	G	A	p.Cys15Tyr	p.Cys15Tyr	c.44G>A	missense_variant
31	150690936	rs779537885	C	T	p.Cys15Cys	p.Cys15Cys	c.45C>T	synonymous_variant
32	150690937	rs368332097	G	A	p.Gly16Ser	p.Gly16Ser	c.46G>A	missense_variant
33	150690939	rs771263604	C	CCTGGGG	p.Gly24_Leu25dup	p.Gly24_Leu25dup	c.60_65dupGCTGGG	inframe_insertion
34	150690939	rs771263604	C	T	p.Gly16Gly	p.Gly16Gly	c.48C>T	synonymous_variant
35	150690955		G	A	p.Gly22Ser	p.Gly22Ser	c.64G>A	missense_variant
36	150690957	rs1405675455	C	T	p.Gly22Gly	p.Gly22Gly	c.66C>T	synonymous_variant
37	150690966	rs768525535	G	T	p.Leu25Leu	p.Leu25Leu	c.75G>T	synonymous_variant
38	150690969	rs199642317	C	T	p.Cys26Cys	p.Cys26Cys	c.78C>T	synonymous_variant
39	150690970	rs372106353	G	A	p.Gly27Ser	p.Gly27Ser	c.79G>A	missense_variant
40	150690970	rs372106353	G	T	p.Gly27Cys	p.Gly27Cys	c.79G>T	missense_variant
41	150690971	rs771786669	G	A	p.Gly27Asp	p.Gly27Asp	c.80G>A	missense_variant
42	150690973	rs1294845766	A	C	p.Lys28Gln	p.Lys28Gln	c.82A>C	missense_variant
43	150690974	rs1331591723	AGCAGGG	A	p.Lys28_Gly30delinsAsn	p.Lys28_Gly30delinsAsn	c.84_89delGCAGGG	inframe_deletion
44	150690980	rs773099942	G	A	p.Gly30Asp	p.Gly30Asp	c.89G>A	missense_variant
45	150690986	rs759672158	C	A	p.Ala32Asp	p.Ala32Asp	c.95C>A	missense_variant
46	150690992	rs556096751	C	T	p.Pro34Leu	p.Pro34Leu	c.101C>T	missense_variant
47	150690993	rs763127838	G	A	p.Pro34Pro	p.Pro34Pro	c.102G>A	synonymous_variant
48	150691001	rs1484645038	A	G	p.Glu37Gly	p.Glu37Gly	c.110A>G	missense_variant
49	150691004	rs907719973	C	G	p.Pro38Arg	p.Pro38Arg	c.113C>G	missense_variant
50	150691008	rs1317395596	C	T	p.Ser39Ser	p.Ser39Ser	c.117C>T	synonymous_variant
51	150691009	rs764652925	C	T	p.Arg40Trp	p.Arg40Trp	c.118C>T	missense_variant
52	150691010	rs199688227	G	A	p.Arg40Gln	p.Arg40Gln	c.119G>A	missense_variant
53	150691013	rs867562196	C	A	p.Ala41Asp	p.Ala41Asp	c.122C>A	missense_variant
54	150691017	rs1429050496	A	G	p.Pro42Pro	p.Pro42Pro	c.126A>G	synonymous_variant
55	150691026	rs369900681	A	G	p.Leu45Leu	p.Leu45Leu	c.135A>G	synonymous_variant
56	150691028	rs996081462	T	G	p.Leu46Arg	p.Leu46Arg	c.137T>G	missense_variant
57	150691033	rs750868781	C	T	p.Pro48Ser	p.Pro48Ser	c.142C>T	missense_variant
58	150691034	rs1453213012	C	T	p.Pro48Leu	p.Pro48Leu	c.143C>T	missense_variant
59	150691036	rs1294157279	G	C	p.Ala49Pro	p.Ala49Pro	c.145G>C	missense_variant
60	150691037	rs755710890	C	T	p.Ala49Val	p.Ala49Val	c.146C>T	missense_variant
61	150691037	rs755710890	C	A	p.Ala49Glu	p.Ala49Glu	c.146C>A	missense_variant
62	150691041	rs1301155363	A	C	p.Pro50Pro	p.Pro50Pro	c.150A>C	synonymous_variant
63	150691042	rs1344640868	G	A	p.Glu51Lys	p.Glu51Lys	c.151G>A	missense_variant
64	150691042	rs1344640868	G	T	p.Glu51Ter	p.Glu51Ter	c.151G>T	stop_gained
65	150691053	rs1049777653	A	G	c.158+4A>G		c.158+4A>G	splice_region_variant
66	150691059	rs555740470	A	G	c.158+10A>G		c.158+10A>G	intron_variant
67	150691068	rs569623185	G	A	c.158+19G>A		c.158+19G>A	intron_variant
68	150691078	rs1352047732	G	A	c.158+29G>A		c.158+29G>A	intron_variant
69	150691091	rs1406117370	G	C	c.158+42G>C		c.158+42G>C	intron_variant
70	150691094	rs1418754086	T	A	c.158+45T>A		c.158+45T>A	intron_variant
71	150691100	rs372398690	C	T	c.158+51C>T		c.158+51C>T	intron_variant
72	150691121	rs1251953208	G	A	c.158+72G>A		c.158+72G>A	intron_variant
73	150692216	rs1307388094	G	A	c.159-75G>A		c.159-75G>A	intron_variant
74	150692218	rs1225909147	C	A	c.159-73C>A		c.159-73C>A	intron_variant
75	150692220	rs1277444677	T	C	c.159-71T>C		c.159-71T>C	intron_variant
76	150692223	rs567038918	G	A	c.159-68G>A		c.159-68G>A	intron_variant
77	150692240	rs775883866	G	A	c.159-51G>A		c.159-51G>A	intron_variant
78	150692240	rs775883866	G	T	c.159-51G>T		c.159-51G>T	intron_variant
79	150692243	rs763074669	G	A	c.159-48G>A		c.159-48G>A	intron_variant
80	150692256	rs1296000768	CCCTT	C	c.159-31_159-28delTCCT		c.159-31_159-28delTCCT	intron_variant
81	150692256	rs1296000768	C	A	c.159-35C>A		c.159-35C>A	intron_variant
82	150692258	rs764243761	C	T	c.159-33C>T		c.159-33C>T	intron_variant
83	150692258	rs764243761	C	A	c.159-33C>A		c.159-33C>A	intron_variant
84	150692265	rs762226382	A	G	c.159-26A>G		c.159-26A>G	intron_variant
85	150692266	rs768131484	T	C	c.159-25T>C		c.159-25T>C	intron_variant
86	150692267	rs750699248	G	A	c.159-24G>A		c.159-24G>A	intron_variant
87	150692268	rs759884188	AC	A	c.159-20delC		c.159-20delC	intron_variant
88	150692270	rs1462893316	C	G	c.159-21C>G		c.159-21C>G	intron_variant
89	150692283	rs1312912727	C	T	c.159-8C>T		c.159-8C>T	splice_region_variant
90	150692291	rs756506565	C	G	p.Ser53Arg	p.Ser53Arg	c.159C>G	missense_variant
91	150692291	rs756506565	C	T	p.Ser53Ser	p.Ser53Ser	c.159C>T	splice_region_variant
92	150692292	rs753511043	C	T	p.Pro54Ser	p.Pro54Ser	c.160C>T	missense_variant
93	150692292	rs753511043	C	A	p.Pro54Thr	p.Pro54Thr	c.160C>A	missense_variant
94	150692293	rs201405443	C	G	p.Pro54Arg	p.Pro54Arg	c.161C>G	missense_variant
95	150692296	rs374957936	C	T	p.Pro55Leu	p.Pro55Leu	c.164C>T	missense_variant
96	150692298	rs1207876196	A	G	p.Ser56Gly	p.Ser56Gly	c.166A>G	missense_variant
97	150692302	rs1231553866	C	T	p.Ser57Phe	p.Ser57Phe	c.170C>T	missense_variant
98	150692304	rs752309888	C	T	p.Pro58Ser	p.Pro58Ser	c.172C>T	missense_variant
99	150692305	rs769056386	C	T	p.Pro58Leu	p.Pro58Leu	c.173C>T	missense_variant
100	150692306	rs367984752	G	A	p.Pro58Pro	p.Pro58Pro	c.174G>A	synonymous_variant
101	150692313	rs746738157	C	T	p.Gln61Ter	p.Gln61Ter	c.181C>T	stop_gained
102	150692315	rs770869920	G	C	p.Gln61His	p.Gln61His	c.183G>C	missense_variant
103	150692318	rs1048775049	C	T	p.Pro62Pro	p.Pro62Pro	c.186C>T	synonymous_variant
104	150692318	rs1048775049	C	A	p.Pro62Pro	p.Pro62Pro	c.186C>A	synonymous_variant
105	150692319	rs1430367178	C	A	p.Pro63Thr	p.Pro63Thr	c.187C>A	missense_variant
106	150692320	rs551113047	C	A	p.Pro63Gln	p.Pro63Gln	c.188C>A	missense_variant
107	150692320	rs551113047	C	T	p.Pro63Leu	p.Pro63Leu	c.188C>T	missense_variant
108	150692326	rs749486758	G	T	p.Gly65Val	p.Gly65Val	c.194G>T	missense_variant
109	150692327	rs1461235777	G	C	p.Gly65Gly	p.Gly65Gly	c.195G>C	synonymous_variant
110	150692330	rs774283825	C	T	p.Pro66Pro	p.Pro66Pro	c.198C>T	synonymous_variant
111	150692333	rs200364898	G	C	p.Lys67Asn	p.Lys67Asn	c.201G>C	missense_variant
112	150692338	rs1313777567	C	G	p.Pro69Arg	p.Pro69Arg	c.206C>G	missense_variant
113	150692341	rs773801891	G	T	p.Arg70Leu	p.Arg70Leu	c.209G>T	missense_variant
114	150692341	rs773801891	G	A	p.Arg70His	p.Arg70His	c.209G>A	missense_variant
115	150692341	rs773801891	G	C	p.Arg70Pro	p.Arg70Pro	c.209G>C	missense_variant
116	150692342	rs760899562	T	C	p.Arg70Arg	p.Arg70Arg	c.210T>C	synonymous_variant
117	150692343	rs766709364	G	C	p.Val71Leu	p.Val71Leu	c.211G>C	missense_variant
118	150692352	rs1454255085	T	C	p.Trp74Arg	p.Trp74Arg	c.220T>C	missense_variant
119	150692359	rs754267661	T	C	p.Val76Ala	p.Val76Ala	c.227T>C	missense_variant
120	150692363	rs147733456	G	A	p.Gly77Gly	p.Gly77Gly	c.231G>A	synonymous_variant
121	150692363	rs147733456	G	C	p.Gly77Gly	p.Gly77Gly	c.231G>C	synonymous_variant
122	150692365	rs1460122551	G	A	p.Ser78Asn	p.Ser78Asn	c.233G>A	missense_variant
123	150692366	rs967242371	C	T	p.Ser78Ser	p.Ser78Ser	c.234C>T	synonymous_variant
124	150692372	rs555547256	C	T	p.Thr80Thr	p.Thr80Thr	c.240C>T	synonymous_variant
125	150692379	rs752080614	A	G	p.Thr83Ala	p.Thr83Ala	c.247A>G	missense_variant
126	150692380	rs757953790	C	T	p.Thr83Ile	p.Thr83Ile	c.248C>T	missense_variant
127	150692387	rs572649815	C	T	p.Ser85Ser	p.Ser85Ser	c.255C>T	synonymous_variant
128	150692388	rs1417289111	G	A	p.Ala86Thr	p.Ala86Thr	c.256G>A	missense_variant
129	150692393	rs541352173	G	A	p.Gln87Gln	p.Gln87Gln	c.261G>A	synonymous_variant
130	150692395	rs1031908196	C	A	p.Ala88Glu	p.Ala88Glu	c.263C>A	missense_variant
131	150692395	rs1031908196	C	T	p.Ala88Val	p.Ala88Val	c.263C>T	missense_variant
132	150692396	rs757296609	G	A	p.Ala88Ala	p.Ala88Ala	c.264G>A	synonymous_variant
133	150692398	rs375304782	A	G	p.Gln89Arg	p.Gln89Arg	c.266A>G	missense_variant
134	150692399	rs745719753	G	A	p.Gln89Gln	p.Gln89Gln	c.267G>A	synonymous_variant
135	150692406	rs768944148	A	G	c.270+4A>G		c.270+4A>G	splice_region_variant
136	150692408	rs779202699	G	A	c.270+6G>A		c.270+6G>A	splice_region_variant
137	150692410	rs748138290	C	T	c.270+8C>T		c.270+8C>T	splice_region_variant
138	150692411	rs181242083	G	A	c.270+9G>A		c.270+9G>A	intron_variant
139	150692415	rs201881217	T	C	c.270+13T>C		c.270+13T>C	intron_variant
140	150692416	rs761140233	G	T	c.270+14G>T		c.270+14G>T	intron_variant
141	150692417	rs771484045	C	A	c.270+15C>A		c.270+15C>A	intron_variant
142	150692418	rs1316944599	C	T	c.270+16C>T		c.270+16C>T	intron_variant
143	150692420	rs1203287248	T	C	c.270+18T>C		c.270+18T>C	intron_variant
144	150692422	rs770091106	TC	T	c.270+24delC		c.270+24delC	intron_variant
145	150692427	rs776922838	A	T	c.270+25A>T		c.270+25A>T	intron_variant
146	150692427	rs776922838	A	G	c.270+25A>G		c.270+25A>G	intron_variant
147	150692429	rs764755443	C	T	c.270+27C>T		c.270+27C>T	intron_variant
148	150692430	rs201144173	G	A	c.270+28G>A		c.270+28G>A	intron_variant
149	150692430	rs201144173	G	C	c.270+28G>C		c.270+28G>C	intron_variant
150	150692431	rs762559751	T	C	c.270+29T>C		c.270+29T>C	intron_variant
151	150692432	rs1431184897	C	T	c.270+30C>T		c.270+30C>T	intron_variant
152	150692434	rs763625041	C	A	c.270+32C>A		c.270+32C>A	intron_variant
153	150692434	rs763625041	C	G	c.270+32C>G		c.270+32C>G	intron_variant
154	150692440	rs751094235	A	G	c.270+38A>G		c.270+38A>G	intron_variant
155	150692444	rs1800781	G	A	c.270+42G>A		c.270+42G>A	intron_variant
156	150692445	rs112325989	G	C	c.270+43G>C		c.270+43G>C	intron_variant
157	150692445	rs112325989	G	A	c.270+43G>A		c.270+43G>A	intron_variant
158	150692448	rs756006081	G	A	c.270+46G>A		c.270+46G>A	intron_variant
159	150692450	rs371126685	T	A	c.270+48T>A		c.270+48T>A	intron_variant
160	150692454	rs376311433	G	T	c.270+52G>T		c.270+52G>T	intron_variant
161	150692454	rs376311433	G	A	c.270+52G>A		c.270+52G>A	intron_variant
162	150692457	rs559273152	T	C	c.270+55T>C		c.270+55T>C	intron_variant
163	150692460	rs1049306580	C	G	c.270+58C>G		c.270+58C>G	intron_variant
164	150692471	rs1206654961	G	C	c.270+69G>C		c.270+69G>C	intron_variant
165	150692473	rs943054845	C	T	c.270+71C>T		c.270+71C>T	intron_variant
166	150693424	rs1362741237	C	T	c.271-68C>T		c.271-68C>T	intron_variant
167	150693424	rs1362741237	C	A	c.271-68C>A		c.271-68C>A	intron_variant
168	150693430	rs11974098	C	G	c.271-62C>G		c.271-62C>G	intron_variant
169	150693441	rs1344029782	T	A	c.271-51T>A		c.271-51T>A	intron_variant
170	150693442	rs777895118	C	G	c.271-50C>G		c.271-50C>G	intron_variant
171	150693444	rs747104997	C	T	c.271-48C>T		c.271-48C>T	intron_variant
172	150693452	rs990855241	C	T	c.271-40C>T		c.271-40C>T	intron_variant
173	150693457	rs1482408374	T	TGG	c.271-34_271-33dupGG		c.271-34_271-33dupGG	intron_variant
174	150693458	rs1222228126	G	A	c.271-34G>A		c.271-34G>A	intron_variant
175	150693462	rs775741145	T	TAG	c.271-30_271-29insAG		c.271-30_271-29insAG	intron_variant
176	150693462	rs775741145	T	C	c.271-30T>C		c.271-30T>C	intron_variant
177	150693476	rs367683762	C	G	c.271-16C>G		c.271-16C>G	intron_variant
178	150693480	rs1198388841	C	A	c.271-12C>A		c.271-12C>A	intron_variant
179	150693482	rs1252136717	C	G	c.271-10C>G		c.271-10C>G	intron_variant
180	150693485	rs746179519	G	A	c.271-7G>A		c.271-7G>A	splice_region_variant
181	150693485	rs746179519	G	T	c.271-7G>T		c.271-7G>T	splice_region_variant
182	150693486	rs770170511	A	C	c.271-6A>C		c.271-6A>C	splice_region_variant
183	150693492	rs971095296	G	A	p.Asp91Asn	p.Asp91Asn	c.271G>A	missense_variant
184	150693494	rs775752910	T	C	p.Asp91Asp	p.Asp91Asp	c.273T>C	splice_region_variant
185	150693498	rs960842733	C	A	p.Pro93Thr	p.Pro93Thr	c.277C>A	missense_variant
186	150693503	rs1181428981	C	T	p.Cys94Cys	p.Cys94Cys	c.282C>T	synonymous_variant
187	150693513	rs1404768705	C	T	p.Arg98Cys	p.Arg98Cys	c.292C>T	missense_variant
188	150693514	rs918635683	G	A	p.Arg98His	p.Arg98His	c.293G>A	missense_variant
189	150693531	rs370402227	G	A	p.Val104Ile	p.Val104Ile	c.310G>A	missense_variant
190	150693540	rs767525655	C	T	p.Arg107Trp	p.Arg107Trp	c.319C>T	missense_variant
191	150693541	rs750409788	G	A	p.Arg107Gln	p.Arg107Gln	c.320G>A	missense_variant
192	150693542	rs756056892	G	C	p.Arg107Arg	p.Arg107Arg	c.321G>C	synonymous_variant
193	150693549	rs1357149027	C	T	p.Gln110Ter	p.Gln110Ter	c.328C>T	stop_gained
194	150693551	rs1221596483	G	C	p.Gln110His	p.Gln110His	c.330G>C	missense_variant
195	150693552	rs1176870157	G	A	p.Gly111Ser	p.Gly111Ser	c.331G>A	missense_variant
196	150693555	rs766167664	C	T	p.Arg112Trp	p.Arg112Trp	c.334C>T	missense_variant
197	150693556	rs3918166	G	C	p.Arg112Pro	p.Arg112Pro	c.335G>C	missense_variant
198	150693556	rs3918166	G	A	p.Arg112Gln	p.Arg112Gln	c.335G>A	missense_variant
199	150693560	rs1231949719	C	T	p.Pro113Pro	p.Pro113Pro	c.339C>T	synonymous_variant
200	150693561	rs1299476192	TCCCCCGGCCCC	T	p.Pro115GlyfsTer3	p.Pro115GlyfsTer3	c.343_353delCCCGGCCCCCC	frameshift_variant
201	150693562	rs1472873088	C	G	p.Ser114Cys	p.Ser114Cys	c.341C>G	missense_variant
202	150693563	rs747049762	C	T	p.Ser114Ser	p.Ser114Ser	c.342C>T	synonymous_variant
203	150693565	rs368121237	C	T	p.Pro115Leu	p.Pro115Leu	c.344C>T	missense_variant
204	150693567	rs200136447	G	A	p.Gly116Ser	p.Gly116Ser	c.346G>A	missense_variant
205	150693567	rs200136447	G	C	p.Gly116Arg	p.Gly116Arg	c.346G>C	missense_variant
206	150693568	rs1287075410	GC	G	p.Pro118ArgfsTer7	p.Pro118ArgfsTer7	c.353delC	frameshift_variant
207	150693568	rs1287075410	G	GC	p.Ala119GlyfsTer3	p.Ala119GlyfsTer3	c.353dupC	frameshift_variant
208	150693568	rs1287075410	G	A	p.Gly116Asp	p.Gly116Asp	c.347G>A	missense_variant
209	150693569	rs746341055	C	T	p.Gly116Gly	p.Gly116Gly	c.348C>T	synonymous_variant
210	150693569	rs746341055	C	G	p.Gly116Gly	p.Gly116Gly	c.348C>G	synonymous_variant
211	150693574	rs770267938	C	T	p.Pro118Leu	p.Pro118Leu	c.353C>T	missense_variant
212	150693575	rs372357466	G	A	p.Pro118Pro	p.Pro118Pro	c.354G>A	synonymous_variant
213	150693581	rs768292944	T	A	p.Pro120Pro	p.Pro120Pro	c.360T>A	synonymous_variant
214	150693582	rs1454683234	G	A	p.Glu121Lys	p.Glu121Lys	c.361G>A	missense_variant
215	150693587	rs761360160	G	C	p.Gln122His	p.Gln122His	c.366G>C	missense_variant
216	150693591	rs1245163746	C	T	p.Leu124Leu	p.Leu124Leu	c.370C>T	synonymous_variant
217	150693592	rs767114986	T	C	p.Leu124Pro	p.Leu124Pro	c.371T>C	missense_variant
218	150693592	rs767114986	T	G	p.Leu124Arg	p.Leu124Arg	c.371T>G	missense_variant
219	150693595	rs772889860	G	T	p.Ser125Ile	p.Ser125Ile	c.374G>T	missense_variant
220	150693595	rs772889860	G	C	p.Ser125Thr	p.Ser125Thr	c.374G>C	missense_variant
221	150693598	rs149224629	A	T	p.Gln126Leu	p.Gln126Leu	c.377A>T	missense_variant
222	150693600	rs1271909654	G	A	p.Ala127Thr	p.Ala127Thr	c.379G>A	missense_variant
223	150693603	rs143324164	C	T	p.Arg128Trp	p.Arg128Trp	c.382C>T	missense_variant
224	150693604	rs148359917	G	A	p.Arg128Gln	p.Arg128Gln	c.383G>A	missense_variant
225	150693604	rs148359917	G	C	p.Arg128Pro	p.Arg128Pro	c.383G>C	missense_variant
226	150693606	rs764249747	G	A	p.Asp129Asn	p.Asp129Asn	c.385G>A	missense_variant
227	150693607	rs751755993	A	G	p.Asp129Gly	p.Asp129Gly	c.386A>G	missense_variant
228	150693615	rs757508059	A	T	p.Asn132Tyr	p.Asn132Tyr	c.394A>T	missense_variant
229	150693632	rs1474660680	C	T	p.Ser137Ser	p.Ser137Ser	c.411C>T	synonymous_variant
230	150693633	rs781240011	A	G	p.Ile138Val	p.Ile138Val	c.412A>G	missense_variant
231	150693636	rs1403304108	A	G	p.Lys139Glu	p.Lys139Glu	c.415A>G	missense_variant
232	150693643	rs750555938	G	T	c.419+3G>T		c.419+3G>T	splice_region_variant
233	150693653	rs375564053	C	T	c.419+13C>T		c.419+13C>T	intron_variant
234	150693653	rs375564053	C	G	c.419+13C>G		c.419+13C>G	intron_variant
235	150693654	rs780434791	G	A	c.419+14G>A		c.419+14G>A	intron_variant
236	150693654	rs780434791	G	C	c.419+14G>C		c.419+14G>C	intron_variant
237	150693655	rs749629297	G	A	c.419+15G>A		c.419+15G>A	intron_variant
238	150693657	rs368647044	C	T	c.419+17C>T		c.419+17C>T	intron_variant
239	150693658	rs1296281738	G	A	c.419+18G>A		c.419+18G>A	intron_variant
240	150693662	rs1328105028	C	T	c.419+22C>T		c.419+22C>T	intron_variant
241	150693664	rs1225017528	G	GCCT	c.419+27_419+29dupTCC		c.419+27_419+29dupTCC	intron_variant
242	150693666	rs1269402360	C	T	c.419+26C>T		c.419+26C>T	intron_variant
243	150693669	rs1323922033	C	T	c.419+29C>T		c.419+29C>T	intron_variant
244	150693672	rs1224972759	T	C	c.419+32T>C		c.419+32T>C	intron_variant
245	150693676	rs779470599	C	G	c.419+36C>G		c.419+36C>G	intron_variant
246	150693677	rs1460537209	C	T	c.419+37C>T		c.419+37C>T	intron_variant
247	150693679	rs747772299	C	T	c.419+39C>T		c.419+39C>T	intron_variant
248	150693680	rs1264533478	T	C	c.419+40T>C		c.419+40T>C	intron_variant
249	150693681	rs771918842	G	A	c.419+41G>A		c.419+41G>A	intron_variant
250	150693682	rs370647945	A	T	c.419+42A>T		c.419+42A>T	intron_variant
251	150693683	rs534873019	G	C	c.419+43G>C		c.419+43G>C	intron_variant
252	150693684	rs770859485	G	C	c.419+44G>C		c.419+44G>C	intron_variant
253	150693685	rs551952882	C	T	c.419+45C>T		c.419+45C>T	intron_variant
254	150693685	rs551952882	C	A	c.419+45C>A		c.419+45C>A	intron_variant
255	150693688	rs551213514	CAGAA	C	c.419+50_419+53delGAAA		c.419+50_419+53delGAAA	intron_variant
256	150693697	rs1035029611	C	T	c.419+57C>T		c.419+57C>T	intron_variant
257	150693702	rs144900574	C	T	c.419+62C>T		c.419+62C>T	intron_variant
258	150693807	rs1290676173	A	C	c.420-44A>C		c.420-44A>C	intron_variant
259	150693816	rs764982303	C	A	c.420-35C>A		c.420-35C>A	intron_variant
260	150693816	rs764982303	C	G	c.420-35C>G		c.420-35C>G	intron_variant
261	150693816	rs764982303	C	T	c.420-35C>T		c.420-35C>T	intron_variant
262	150693824	rs1382822205	T	TCC	c.420-24_420-23dupCC		c.420-24_420-23dupCC	intron_variant
263	150693831	rs1172134089	C	T	c.420-20C>T		c.420-20C>T	intron_variant
264	150693834	rs3730001	A	G	c.420-17A>G		c.420-17A>G	intron_variant
265	150693836	rs375500349	C	G	c.420-15C>G		c.420-15C>G	intron_variant
266	150693838	rs767737456	CT	C	c.420-12delT		c.420-12delT	intron_variant
267	150693838	rs767737456	C	A	c.420-13C>A		c.420-13C>A	intron_variant
268	150693838	rs767737456	C	T	c.420-13C>T		c.420-13C>T	intron_variant
269	150693839	rs1345988099	T	C	c.420-12T>C		c.420-12T>C	intron_variant
270	150693844	rs773089617	TC	T	c.420-3delC		c.420-3delC	splice_region_variant
271	150693845	rs750453229	C	T	c.420-6C>T		c.420-6C>T	splice_region_variant
272	150693854	rs756181873	C	T	p.Ser141Ser	p.Ser141Ser	c.423C>T	synonymous_variant
273	150693855	rs201297780	G	A	p.Gly142Ser	p.Gly142Ser	c.424G>A	missense_variant
274	150693862	rs1261994964	A	C	p.Gln144Pro	p.Gln144Pro	c.431A>C	missense_variant
275	150693868	rs1366823829	A	ACGAACAGCGGCTTCAAGAGGTGGAAGC	p.Gln148_Glu156dup	p.Gln148_Glu156dup	c.441_467dupACAGCGGCTTCAAGAGGTGGAAGCCGA	inframe_insertion
276	150693869	rs553156572	C	G	p.His146Gln	p.His146Gln	c.438C>G	missense_variant
277	150693869	rs553156572	C	T	p.His146His	p.His146His	c.438C>T	synonymous_variant
278	150693870	rs748582484	G	A	p.Glu147Lys	p.Glu147Lys	c.439G>A	missense_variant
279	150693874	rs1270224510	AGCG	A	p.Arg149del	p.Arg149del	c.446_448delGGC	inframe_deletion
280	150693875	rs1490959439	G	T	p.Gln148His	p.Gln148His	c.444G>T	missense_variant
281	150693876	rs771783555	C	T	p.Arg149Trp	p.Arg149Trp	c.445C>T	missense_variant
282	150693877	rs368889481	G	A	p.Arg149Gln	p.Arg149Gln	c.446G>A	missense_variant
283	150693883	rs538574369	A	G	p.Gln151Arg	p.Gln151Arg	c.452A>G	missense_variant
284	150693885	rs770325183	G	C	p.Glu152Gln	p.Glu152Gln	c.454G>C	missense_variant
285	150693888	rs1362142682	G	A	p.Val153Met	p.Val153Met	c.457G>A	missense_variant
286	150693889	rs1054754614	T	C	p.Val153Ala	p.Val153Ala	c.458T>C	missense_variant
287	150693896	rs200774720	C	T	p.Ala155Ala	p.Ala155Ala	c.465C>T	synonymous_variant
288	150693896	rs200774720	C	G	p.Ala155Ala	p.Ala155Ala	c.465C>G	synonymous_variant
289	150693897	rs141456642	G	C	p.Glu156Gln	p.Glu156Gln	c.466G>C	missense_variant
290	150693897	rs141456642	G	A	p.Glu156Lys	p.Glu156Lys	c.466G>A	missense_variant
291	150693906	rs1044229445	G	A	p.Ala159Thr	p.Ala159Thr	c.475G>A	missense_variant
292	150693907	rs369302672	C	A	p.Ala159Asp	p.Ala159Asp	c.476C>A	missense_variant
293	150693910	rs1391623662	C	G	p.Thr160Arg	p.Thr160Arg	c.479C>G	missense_variant
294	150693911	rs1296645148	A	T	p.Thr160Thr	p.Thr160Thr	c.480A>T	synonymous_variant
295	150693912	rs1308607485	G	A	p.Gly161Ser	p.Gly161Ser	c.481G>A	missense_variant
296	150693922	rs1333544363	A	C	p.Gln164Pro	p.Gln164Pro	c.491A>C	missense_variant
297	150693923	rs1237684835	G	C	p.Gln164His	p.Gln164His	c.492G>C	missense_variant
298	150693928	rs761010035	G	A	p.Arg166Lys	p.Arg166Lys	c.497G>A	missense_variant
299	150693933	rs373513247	A	G	p.Ser168Gly	p.Ser168Gly	c.502A>G	missense_variant
300	150693934	rs376724956	G	A	p.Ser168Asn	p.Ser168Asn	c.503G>A	missense_variant
301	150693934	rs376724956	G	T	p.Ser168Ile	p.Ser168Ile	c.503G>T	missense_variant
302	150693935	rs371109217	C	T	p.Ser168Ser	p.Ser168Ser	c.504C>T	synonymous_variant
303	150693936	rs765854160	G	A	p.Glu169Lys	p.Glu169Lys	c.505G>A	missense_variant
304	150693947	rs145711802	C	T	p.Phe172Phe	p.Phe172Phe	c.516C>T	synonymous_variant
305	150693948	rs758853625	G	C	p.Gly173Arg	p.Gly173Arg	c.517G>C	missense_variant
306	150693948	rs758853625	G	A	p.Gly173Arg	p.Gly173Arg	c.517G>A	missense_variant
307	150693950	rs1418631551	G	A	p.Gly173Gly	p.Gly173Gly	c.519G>A	synonymous_variant
308	150693951	rs746609536	G	A	p.Ala174Thr	p.Ala174Thr	c.520G>A	missense_variant
309	150693956	rs1387125140	G	C	p.Lys175Asn	p.Lys175Asn	c.525G>C	missense_variant
310	150693956	rs1387125140	G	A	p.Lys175Lys	p.Lys175Lys	c.525G>A	synonymous_variant
311	150693959	rs1426501562	G	A	p.Gln176Gln	p.Gln176Gln	c.528G>A	synonymous_variant
312	150693971	rs374387011	C	T	p.Asn180Asn	p.Asn180Asn	c.540C>T	synonymous_variant
313	150693973	rs1393847189	C	T	p.Ala181Val	p.Ala181Val	c.542C>T	missense_variant
314	150693978	rs775440871	C	T	p.Arg183Cys	p.Arg183Cys	c.547C>T	missense_variant
315	150693979	rs1315177061	G	C	p.Arg183Pro	p.Arg183Pro	c.548G>C	missense_variant
316	150693979	rs1315177061	G	A	p.Arg183His	p.Arg183His	c.548G>A	missense_variant
317	150693984	rs377756718	G	A	p.Val185Met	p.Val185Met	c.553G>A	missense_variant
318	150693991	rs774245801	G	A	p.Arg187Gln	p.Arg187Gln	c.560G>A	missense_variant
319	150694017	rs760803617	C	G	c.582+4C>G		c.582+4C>G	splice_region_variant
320	150694017	rs760803617	C	T	c.582+4C>T		c.582+4C>T	splice_region_variant
321	150694018	rs766683932	G	A	c.582+5G>A		c.582+5G>A	splice_region_variant
322	150694021	rs760629891	TG	T	c.582+10delG		c.582+10delG	intron_variant
323	150694021	rs760629891	T	C	c.582+8T>C		c.582+8T>C	splice_region_variant
324	150694023	rs1172226418	G	C	c.582+10G>C		c.582+10G>C	intron_variant
325	150694025	rs759718240	C	T	c.582+12C>T		c.582+12C>T	intron_variant
326	150694028	rs374001545	C	T	c.582+15C>T		c.582+15C>T	intron_variant
327	150694028	rs374001545	C	A	c.582+15C>A		c.582+15C>A	intron_variant
328	150694029	rs544086211	G	A	c.582+16G>A		c.582+16G>A	intron_variant
329	150694031	rs1407747523	C	T	c.582+18C>T		c.582+18C>T	intron_variant
330	150694031	rs1407747523	C	A	c.582+18C>A		c.582+18C>A	intron_variant
331	150694032	rs370178350	T	C	c.582+19T>C		c.582+19T>C	intron_variant
332	150694037	rs906817746	GACCCGGGCGCT	G	c.582+28_582+38delCGGGCGCTACC		c.582+28_582+38delCGGGCGCTACC	intron_variant
333	150694041	rs1004209345	C	G	c.582+28C>G		c.582+28C>G	intron_variant
334	150694041	rs1004209345	C	T	c.582+28C>T		c.582+28C>T	intron_variant
335	150694042	rs1363238526	G	C	c.582+29G>C		c.582+29G>C	intron_variant
336	150694045	rs764357643	C	T	c.582+32C>T		c.582+32C>T	intron_variant
337	150694046	rs375190779	G	T	c.582+33G>T		c.582+33G>T	intron_variant
338	150694046	rs375190779	G	A	c.582+33G>A		c.582+33G>A	intron_variant
339	150694046	rs375190779	G	C	c.582+33G>C		c.582+33G>C	intron_variant
340	150694050	rs560880085	C	T	c.582+37C>T		c.582+37C>T	intron_variant
341	150694054	rs1224355325	A	G	c.582+41A>G		c.582+41A>G	intron_variant
342	150694059	rs556567998	G	A	c.582+46G>A		c.582+46G>A	intron_variant
343	150694061	rs755646279	G	A	c.582+48G>A		c.582+48G>A	intron_variant
344	150694062	rs546592307	C	G	c.582+49C>G		c.582+49C>G	intron_variant
345	150694062	rs546592307	C	T	c.582+49C>T		c.582+49C>T	intron_variant
346	150694062	rs546592307	C	CG	c.582+53dupG		c.582+53dupG	intron_variant
347	150694063	rs559954070	G	A	c.582+50G>A		c.582+50G>A	intron_variant
348	150694063	rs559954070	G	GTGTGCCTTCCTCCCTCACTCCTCTGACAGCCATCAGGAAAAGATATGAATAAACCCCTGAACTTTACACTTGCAACTCTT	c.582+50_582+51insTGTGCCTTCCTCCCTCACTCCTCTGACAGCCATCAGGAAAAGATATGAATAAACCCCTGAACTTTACACTTGCAACTCTT		c.582+50_582+51insTGTGCCTTCCTCCCTCACTCCTCTGACAGCCATCAGGAAAAGATATGAATAAACCCCTGAACTTTACACTTGCAACTCTT	intron_variant
349	150694065	rs1236874909	G	C	c.582+52G>C		c.582+52G>C	intron_variant
350	150694066	rs914216613	G	C	c.582+53G>C		c.582+53G>C	intron_variant
351	150694068	rs1329836134	G	A	c.582+55G>A		c.582+55G>A	intron_variant
352	150694070	rs1354890746	C	T	c.582+57C>T		c.582+57C>T	intron_variant
353	150694084	rs1029252009	AG	A	c.582+73delG		c.582+73delG	intron_variant
354	150695394	rs766137385	A	AC	c.583-45dupC		c.583-45dupC	intron_variant
355	150695395	rs200615246	C	T	c.583-50C>T		c.583-50C>T	intron_variant
356	150695395	rs200615246	C	G	c.583-50C>G		c.583-50C>G	intron_variant
357	150695398	rs770993759	C	G	c.583-47C>G		c.583-47C>G	intron_variant
358	150695400	rs577311398	C	T	c.583-45C>T		c.583-45C>T	intron_variant
359	150695401	rs759884316	G	A	c.583-44G>A		c.583-44G>A	intron_variant
360	150695409	rs1430949575	C	G	c.583-36C>G		c.583-36C>G	intron_variant
361	150695417	rs769963487	T	C	c.583-28T>C		c.583-28T>C	intron_variant
362	150695418	rs775777979	C	T	c.583-27C>T		c.583-27C>T	intron_variant
363	150695421	rs1345219195	C	G	c.583-24C>G		c.583-24C>G	intron_variant
364	150695425	rs142683800	C	T	c.583-20C>T		c.583-20C>T	intron_variant
365	150695425	rs142683800	C	A	c.583-20C>A		c.583-20C>A	intron_variant
366	150695426	rs758903307	G	C	c.583-19G>C		c.583-19G>C	intron_variant
367	150695426	rs758903307	G	A	c.583-19G>A		c.583-19G>A	intron_variant
368	150695429	rs751802200	G	A	c.583-16G>A		c.583-16G>A	intron_variant
369	150695429	rs751802200	G	T	c.583-16G>T		c.583-16G>T	intron_variant
370	150695432	rs750057343	T	C	c.583-13T>C		c.583-13T>C	intron_variant
371	150695433	rs755808036	C	T	c.583-12C>T		c.583-12C>T	intron_variant
372	150695434	rs1223089322	G	A	c.583-11G>A		c.583-11G>A	intron_variant
373	150695436	rs1285072916	C	T	c.583-9C>T		c.583-9C>T	intron_variant
374	150695438	rs1318749375	G	A	c.583-7G>A		c.583-7G>A	splice_region_variant
375	150695445	rs779539561	G	A	p.Val195Met	p.Val195Met	c.583G>A	missense_variant
376	150695450	rs754814568	C	A	p.Phe196Leu	p.Phe196Leu	c.588C>A	missense_variant
377	150695450	rs754814568	C	T	p.Phe196Phe	p.Phe196Phe	c.588C>T	synonymous_variant
378	150695451	rs988809853	G	A	p.Asp197Asn	p.Asp197Asn	c.589G>A	missense_variant
379	150695453	rs1479266087	T	C	p.Asp197Asp	p.Asp197Asp	c.591T>C	synonymous_variant
380	150695454	rs747847427	G	A	p.Ala198Thr	p.Ala198Thr	c.592G>A	missense_variant
381	150695457	rs771875498	C	T	p.Arg199Trp	p.Arg199Trp	c.595C>T	missense_variant
382	150695458	rs777749928	G	A	p.Arg199Gln	p.Arg199Gln	c.596G>A	missense_variant
383	150695460	rs746083381	G	C	p.Asp200His	p.Asp200His	c.598G>C	missense_variant
384	150695463	rs770195521	T	C	p.Cys201Arg	p.Cys201Arg	c.601T>C	missense_variant
385	150695464	rs1425729149	G	A	p.Cys201Tyr	p.Cys201Tyr	c.602G>A	missense_variant
386	150695465	rs1289127475	C	T	p.Cys201Cys	p.Cys201Cys	c.603C>T	synonymous_variant
387	150695467	rs775649062	G	A	p.Arg202Lys	p.Arg202Lys	c.605G>A	missense_variant
388	150695468	rs1343971834	G	T	p.Arg202Ser	p.Arg202Ser	c.606G>T	missense_variant
389	150695469	rs1436044768	T	C	p.Ser203Pro	p.Ser203Pro	c.607T>C	missense_variant
390	150695470	rs763096145	C	A	p.Ser203Tyr	p.Ser203Tyr	c.608C>A	missense_variant
391	150695475	rs1375693812	C	T	p.Gln205Ter	p.Gln205Ter	c.613C>T	stop_gained
392	150695483	rs769000909	G	C	p.Met1?	p.Met1?	c.3G>C	start_lost
393	150695483	rs769000909	G	A	p.Met1?	p.Met1?	c.3G>A	start_lost
394	150695486	rs1282115463	C	A	p.Phe208Leu	p.Phe208Leu	c.624C>A	missense_variant
395	150695489	rs1352938100	C	A	p.Thr209Thr	p.Thr209Thr	c.627C>A	synonymous_variant
396	150695492	rs762279585	C	T	p.Tyr210Tyr	p.Tyr210Tyr	c.630C>T	synonymous_variant
397	150695494	rs767896526	T	G	p.Ile211Ser	p.Ile211Ser	c.632T>G	missense_variant
398	150695500	rs1489765923	A	G	p.Asn213Ser	p.Asn213Ser	c.638A>G	missense_variant
399	150695502	rs1197804854	C	T	p.His214Tyr	p.His214Tyr	c.640C>T	missense_variant
400	150695507	rs1233081967	CA	C	p.Lys216SerfsTer143	p.Lys216SerfsTer143	c.647delA	frameshift_variant
401	150695519	rs1470904797	C	T	p.Thr219Thr	p.Thr219Thr	c.657C>T	synonymous_variant
402	150695523	rs1464236122	C	T	p.Arg221Trp	p.Arg221Trp	c.661C>T	missense_variant
403	150695524	rs750857933	G	A	p.Arg221Gln	p.Arg221Gln	c.662G>A	missense_variant
404	150695527	rs760308142	G	A	p.Gly222Asp	p.Gly222Asp	c.665G>A	missense_variant
405	150695530	rs766034143	A	G	p.Asn223Ser	p.Asn223Ser	c.668A>G	missense_variant
406	150695531	rs753279569	C	G	p.Asn223Lys	p.Asn223Lys	c.669C>G	missense_variant
407	150695531	rs753279569	C	A	p.Asn223Lys	p.Asn223Lys	c.669C>A	missense_variant
408	150695535	rs778334154	C	T	p.Arg225Cys	p.Arg225Cys	c.673C>T	missense_variant
409	150695536	rs752647465	G	A	p.Arg225His	p.Arg225His	c.674G>A	missense_variant
410	150695543	rs369973806	G	GC	c.674+13dupC		c.674+13dupC	splice_region_variant
411	150695544	rs758333369	C	T	c.674+8C>T		c.674+8C>T	splice_region_variant
412	150695545	rs1440243485	C	T	c.674+9C>T		c.674+9C>T	intron_variant
413	150695549	rs1308654884	C	A	c.674+13C>A		c.674+13C>A	intron_variant
414	150695551	rs1383545314	C	G	c.674+15C>G		c.674+15C>G	intron_variant
415	150695553	rs1246633964	A	G	c.674+17A>G		c.674+17A>G	intron_variant
416	150695557	rs1317076234	C	A	c.674+21C>A		c.674+21C>A	intron_variant
417	150695561	rs777696754	C	A	c.674+25C>A		c.674+25C>A	intron_variant
418	150695565	rs746810054	A	G	c.674+29A>G		c.674+29A>G	intron_variant
419	150695571	rs1273318612	C	T	c.674+35C>T		c.674+35C>T	intron_variant
420	150695579	rs770071013	A	T	c.674+43A>T		c.674+43A>T	intron_variant
421	150695585	rs1201943880	G	T	c.675-42G>T		c.675-42G>T	intron_variant
422	150695586	rs200058561	G	C	c.675-41G>C		c.675-41G>C	intron_variant
423	150695589	rs749274982	G	T	c.675-38G>T		c.675-38G>T	intron_variant
424	150695591	rs768761246	C	T	c.675-36C>T		c.675-36C>T	intron_variant
425	150695592	rs560622560	G	A	c.675-35G>A		c.675-35G>A	intron_variant
426	150695594	rs1472698566	G	A	c.675-33G>A		c.675-33G>A	intron_variant
427	150695596	rs757550403	C	T	c.675-31C>T		c.675-31C>T	intron_variant
428	150695598	rs779921058	C	A	c.675-29C>A		c.675-29C>A	intron_variant
429	150695598	rs779921058	C	T	c.675-29C>T		c.675-29C>T	intron_variant
430	150695600	rs1408445874	G	C	c.675-27G>C		c.675-27G>C	intron_variant
431	150695618	rs754555631	G	C	c.675-9G>C		c.675-9G>C	intron_variant
432	150695619	rs373947786	C	T	c.675-8C>T		c.675-8C>T	splice_region_variant
433	150695620	rs372504491	G	A	c.675-7G>A		c.675-7G>A	splice_region_variant
434	150695623	rs991691097	C	G	c.675-4C>G		c.675-4C>G	splice_region_variant
435	150695629	rs375752214	C	T	p.Ser226Leu	p.Ser226Leu	c.677C>T	missense_variant
436	150695630	rs150576137	G	A	p.Ser226Ser	p.Ser226Ser	c.678G>A	synonymous_variant
437	150695634	rs1341139296	A	G	p.Ile228Val	p.Ile228Val	c.682A>G	missense_variant
438	150695636	rs1216416357	C	A	p.Ile228Ile	p.Ile228Ile	c.684C>A	synonymous_variant
439	150695639	rs1461417578	A	G	p.Thr229Thr	p.Thr229Thr	c.687A>G	synonymous_variant
440	150695647	rs867948444	C	T	p.Pro232Leu	p.Pro232Leu	c.695C>T	missense_variant
441	150695648	rs759150325	G	A	p.Pro232Pro	p.Pro232Pro	c.696G>A	synonymous_variant
442	150695648	rs759150325	G	C	p.Pro232Pro	p.Pro232Pro	c.696G>C	synonymous_variant
443	150695652	rs752207237	C	T	p.Arg234Cys	p.Arg234Cys	c.700C>T	missense_variant
444	150695653	rs758294669	G	A	p.Arg234His	p.Arg234His	c.701G>A	missense_variant
445	150695659	rs764127718	C	T	p.Pro236Leu	p.Pro236Leu	c.707C>T	missense_variant
446	150695665	rs145740130	G	A	p.Arg238Gln	p.Arg238Gln	c.713G>A	missense_variant
447	150695670	rs757138786	G	A	p.Asp240Asn	p.Asp240Asn	c.718G>A	missense_variant
448	150695676	rs547250013	C	T	p.Arg242Ter	p.Arg242Ter	c.724C>T	stop_gained
449	150695677	rs749498142	G	A	p.Arg242Gln	p.Arg242Gln	c.725G>A	missense_variant
450	150695680	rs1174405566	T	C	p.Ile243Thr	p.Ile243Thr	c.728T>C	missense_variant
451	150695682		T	G	p.Trp244Gly	p.Trp244Gly	c.730T>G	missense_variant
452	150695690	rs1395394733	C	T	p.Ser246Ser	p.Ser246Ser	c.738C>T	synonymous_variant
453	150695693	rs779041978	G	T	p.Gln247His	p.Gln247His	c.741G>T	missense_variant
454	150695697	rs1328049835	G	A	p.Val249Met	p.Val249Met	c.745G>A	missense_variant
455	150695701	rs1277224565	G	T	p.Arg250Leu	p.Arg250Leu	c.749G>T	missense_variant
456	150695701	rs1277224565	G	A	p.Arg250His	p.Arg250His	c.749G>A	missense_variant
457	150695705	rs567077361	C	T	p.Tyr251Tyr	p.Tyr251Tyr	c.753C>T	synonymous_variant
458	150695706	rs1224918607	G	A	p.Ala252Thr	p.Ala252Thr	c.754G>A	missense_variant
459	150695708	rs772502631	G	A	p.Ala252Ala	p.Ala252Ala	c.756G>A	synonymous_variant
460	150695715	rs200161933	C	T	p.Arg255Trp	p.Arg255Trp	c.763C>T	missense_variant
461	150695715	rs200161933	C	G	p.Arg255Gly	p.Arg255Gly	c.763C>G	missense_variant
462	150695716	rs41377046	G	A	p.Arg255Gln	p.Arg255Gln	c.764G>A	missense_variant
463	150695717	rs759211838	G	A	p.Arg255Arg	p.Arg255Arg	c.765G>A	synonymous_variant
464	150695721	rs764810572	C	A	p.Gln257Lys	p.Gln257Lys	c.769C>A	missense_variant
465	150695726	rs1549758	T	C	p.Asp258Asp	p.Asp258Asp	c.774T>C	synonymous_variant
466	150695727	rs762580019	G	A	p.Gly259Ser	p.Gly259Ser	c.775G>A	missense_variant
467	150695728	rs552165450	G	A	p.Gly259Asp	p.Gly259Asp	c.776G>A	missense_variant
468	150695729	rs527753775	C	G	p.Gly259Gly	p.Gly259Gly	c.777C>G	synonymous_variant
469	150695729	rs527753775	C	T	p.Gly259Gly	p.Gly259Gly	c.777C>T	synonymous_variant
470	150695735	rs1159134807	G	A	p.Val261Val	p.Val261Val	c.783G>A	synonymous_variant
471	150695737	rs750247122	G	A	p.Arg262Gln	p.Arg262Gln	c.785G>A	missense_variant
472	150695747	rs755174298	A	C	p.Pro265Pro	p.Pro265Pro	c.795A>C	synonymous_variant
473	150695750	rs1406400704	C	G	p.Ala266Ala	p.Ala266Ala	c.798C>G	synonymous_variant
474	150695751	rs1298737430	A	G	p.Asn267Asp	p.Asn267Asp	c.799A>G	missense_variant
475	150695753	rs35281220	C	T	p.Asn267Asn	p.Asn267Asn	c.801C>T	synonymous_variant
476	150695755	rs1239117139	TG	T	p.Glu269ArgfsTer90	p.Glu269ArgfsTer90	c.805delG	frameshift_variant
477	150695757	rs1263053337	G	C	p.Glu269Gln	p.Glu269Gln	c.805G>C	missense_variant
478	150695762	rs746886189	C	T	p.Ile270Ile	p.Ile270Ile	c.810C>T	synonymous_variant
479	150695765	rs770680307	C	T	p.Thr271Thr	p.Thr271Thr	c.813C>T	synonymous_variant
480	150695766	rs1490923378	G	A	p.Glu272Lys	p.Glu272Lys	c.814G>A	missense_variant
481	150695770	rs1208353757	T	G	c.816+2T>G		c.816+2T>G	splice_donor_variant
482	150695772	rs368705953	G	A	c.816+4G>A		c.816+4G>A	splice_region_variant
483	150695777	rs771485624	C	T	c.816+9C>T		c.816+9C>T	intron_variant
484	150695778	rs201382540	G	A	c.816+10G>A		c.816+10G>A	intron_variant
485	150695782	rs1032951919	G	A	c.816+14G>A		c.816+14G>A	intron_variant
486	150695785	rs1437765399	A	G	c.816+17A>G		c.816+17A>G	intron_variant
487	150695789	rs1157908415	A	C	c.816+21A>C		c.816+21A>C	intron_variant
488	150695792	rs1366037738	A	T	c.816+24A>T		c.816+24A>T	intron_variant
489	150695793	rs746218989	G	C	c.816+25G>C		c.816+25G>C	intron_variant
490	150695794	rs1426304680	G	T	c.816+26G>T		c.816+26G>T	intron_variant
491	150695799	rs769443965	C	T	c.816+31C>T		c.816+31C>T	intron_variant
492	150695803	rs554674844	A	G	c.816+35A>G		c.816+35A>G	intron_variant
493	150695804	rs768251982	A	C	c.816+36A>C		c.816+36A>C	intron_variant
494	150695804	rs768251982	A	G	c.816+36A>G		c.816+36A>G	intron_variant
495	150695805	rs568221767	G	A	c.816+37G>A		c.816+37G>A	intron_variant
496	150695806	rs1316342388	G	A	c.816+38G>A		c.816+38G>A	intron_variant
497	150695808	rs761832506	G	A	c.816+40G>A		c.816+40G>A	intron_variant
498	150695817	rs767373285	G	C	c.816+49G>C		c.816+49G>C	intron_variant
499	150695836	rs1465656976	C	T	c.816+68C>T		c.816+68C>T	intron_variant
500	150695838	rs1311229737	C	T	c.816+70C>T		c.816+70C>T	intron_variant
501	150695839	rs553998791	G	A	c.816+71G>A		c.816+71G>A	intron_variant
502	150695843	rs1416351326	G	A	c.816+75G>A		c.816+75G>A	intron_variant
503	150695959	rs373204732	A	G	c.817-75A>G		c.817-75A>G	intron_variant
504	150695984	rs561794901	G	A	c.817-50G>A		c.817-50G>A	intron_variant
505	150695991	rs760419957	A	C	c.817-43A>C		c.817-43A>C	intron_variant
506	150695997	rs765451188	C	T	c.817-37C>T		c.817-37C>T	intron_variant
507	150695999	rs1457369121	C	T	c.817-35C>T		c.817-35C>T	intron_variant
508	150696002	rs1010513390	C	T	c.817-32C>T		c.817-32C>T	intron_variant
509	150696005	rs201145456	C	G	c.817-29C>G		c.817-29C>G	intron_variant
510	150696005	rs201145456	C	T	c.817-29C>T		c.817-29C>T	intron_variant
511	150696008	rs1007311	A	G	c.817-26A>G		c.817-26A>G	intron_variant
512	150696010	rs757694460	C	T	c.817-24C>T		c.817-24C>T	intron_variant
513	150696012	rs781576695	C	A	c.817-22C>A		c.817-22C>A	intron_variant
514	150696012	rs781576695	C	G	c.817-22C>G		c.817-22C>G	intron_variant
515	150696013	rs560799583	C	T	c.817-21C>T		c.817-21C>T	intron_variant
516	150696014	rs770028752	C	T	c.817-20C>T		c.817-20C>T	intron_variant
517	150696015	rs780505090	T	C	c.817-19T>C		c.817-19T>C	intron_variant
518	150696023	rs748946366	A	C	c.817-11A>C		c.817-11A>C	intron_variant
519	150696024		C	T	c.817-10C>T		c.817-10C>T	intron_variant
520	150696029	rs1343594777	CA	C	c.817-4delA		c.817-4delA	splice_region_variant
521	150696033	rs1227055598	G	A	c.817-1G>A		c.817-1G>A	splice_acceptor_variant
522	150696039	rs368927213	C	T	p.Cys274Cys	p.Cys274Cys	c.822C>T	synonymous_variant
523	150696043	rs773945576	C	T	p.Gln276Ter	p.Gln276Ter	c.826C>T	stop_gained
524	150696045	rs142721517	G	C	p.Gln276His	p.Gln276His	c.828G>C	missense_variant
525	150696048	rs371246886	C	T	p.His277His	p.His277His	c.831C>T	synonymous_variant
526	150696049	rs552501121	G	A	p.Gly278Ser	p.Gly278Ser	c.832G>A	missense_variant
527	150696050	rs1204347173	G	T	p.Gly278Val	p.Gly278Val	c.833G>T	missense_variant
528	150696055	rs562526133	A	G	p.Thr280Ala	p.Thr280Ala	c.838A>G	missense_variant
529	150696057	rs1484210241	C	T	p.Thr280Thr	p.Thr280Thr	c.840C>T	synonymous_variant
530	150696066	rs9282803	C	T	p.Asn283Asn	p.Asn283Asn	c.849C>T	synonymous_variant
531	150696067	rs139184126	G	A	p.Gly284Ser	p.Gly284Ser	c.850G>A	missense_variant
532	150696070	rs763102899	C	T	p.Arg285Cys	p.Arg285Cys	c.853C>T	missense_variant
533	150696071	rs374834315	G	A	p.Arg285His	p.Arg285His	c.854G>A	missense_variant
534	150696076	rs149539813	G	A	p.Asp287Asn	p.Asp287Asn	c.859G>A	missense_variant
535	150696078	rs9282804	C	T	p.Asp287Asp	p.Asp287Asp	c.861C>T	synonymous_variant
536	150696079	rs369199140	G	A	p.Val288Met	p.Val288Met	c.862G>A	missense_variant
537	150696084	rs752220662	GC	G	p.Leu291CysfsTer68	p.Leu291CysfsTer68	c.871delC	frameshift_variant
538	150696098	rs750862818	A	G	p.Gln294Arg	p.Gln294Arg	c.881A>G	missense_variant
539	150696103	rs756713322	C	A	p.Pro296Thr	p.Pro296Thr	c.886C>A	missense_variant
540	150696105	rs780269670	A	C	p.Pro296Pro	p.Pro296Pro	c.888A>C	synonymous_variant
541	150696107	rs749685848	A	T	p.Asp297Val	p.Asp297Val	c.890A>T	missense_variant
542	150696107	rs749685848	A	G	p.Asp297Gly	p.Asp297Gly	c.890A>G	missense_variant
543	150696109	rs754610826	G	A	p.Asp298Asn	p.Asp298Asn	c.892G>A	missense_variant
544	150696110	rs778744020	A	G	p.Asp298Gly	p.Asp298Gly	c.893A>G	missense_variant
545	150696111	rs1799983	T	G	p.Asp298Glu	p.Asp298Glu	c.894T>G	missense_variant
546	150696118	rs1265097941	G	C	p.Glu301Gln	p.Glu301Gln	c.901G>C	missense_variant
547	150696120	rs945123272	A	G	p.Glu301Glu	p.Glu301Glu	c.903A>G	synonymous_variant
548	150696127	rs372711936	C	T	p.Leu304Phe	p.Leu304Phe	c.910C>T	missense_variant
549	150696131	rs1255330439	T	C	p.Leu305Pro	p.Leu305Pro	c.914T>C	missense_variant
550	150696132	rs757966114	G	GC	p.Glu308ArgfsTer5	p.Glu308ArgfsTer5	c.921dupC	frameshift_variant
551	150696133	rs772821149	C	T	p.Pro306Ser	p.Pro306Ser	c.916C>T	missense_variant
552	150696134	rs1250352424	C	T	p.Pro306Leu	p.Pro306Leu	c.917C>T	missense_variant
553	150696135	rs1471898905	C	A	p.Pro306Pro	p.Pro306Pro	c.918C>A	synonymous_variant
554	150696138	rs201990553	C	T	p.Pro307Pro	p.Pro307Pro	c.921C>T	synonymous_variant
555	150696139	rs369489094	G	A	p.Glu308Lys	p.Glu308Lys	c.922G>A	missense_variant
556	150696140	rs776337411	A	T	p.Glu308Val	p.Glu308Val	c.923A>T	missense_variant
557	150696144	rs759353664	G	A	p.Leu309Leu	p.Leu309Leu	c.927G>A	synonymous_variant
558	150696145	rs764251587	G	A	p.Val310Ile	p.Val310Ile	c.928G>A	missense_variant
559	150696146	rs774533101	T	C	p.Val310Ala	p.Val310Ala	c.929T>C	missense_variant
560	150696148	rs762133718	C	T	p.Leu311Phe	p.Leu311Phe	c.931C>T	missense_variant
561	150696152	rs1346272741	A	C	p.Glu312Ala	p.Glu312Ala	c.935A>C	missense_variant
562	150696155	rs767488027	T	C	p.Val313Ala	p.Val313Ala	c.938T>C	missense_variant
563	150696159	rs1296756760	C	T	p.Pro314Pro	p.Pro314Pro	c.942C>T	synonymous_variant
564	150696168	rs1340235010	C	T	p.His317His	p.His317His	c.951C>T	synonymous_variant
565	150696173	rs750576672	C	T	p.Thr319Met	p.Thr319Met	c.956C>T	missense_variant
566	150696174	rs756521444	G	A	c.956+1G>A		c.956+1G>A	splice_donor_variant
567	150696178	rs754215896	G	A	c.956+5G>A		c.956+5G>A	splice_region_variant
568	150696179	rs755420865	C	T	c.956+6C>T		c.956+6C>T	splice_region_variant
569	150696182	rs779472767	C	T	c.956+9C>T		c.956+9C>T	intron_variant
570	150696186	rs747727124	G	A	c.956+13G>A		c.956+13G>A	intron_variant
571	150696188	rs549523090	G	A	c.956+15G>A		c.956+15G>A	intron_variant
572	150696190	rs1487836534	T	C	c.956+17T>C		c.956+17T>C	intron_variant
573	150696192	rs777086988	G	A	c.956+19G>A		c.956+19G>A	intron_variant
574	150696202	rs746530611	G	A	c.956+29G>A		c.956+29G>A	intron_variant
575	150696204	rs1476777103	T	C	c.956+31T>C		c.956+31T>C	intron_variant
576	150696206	rs770729999	G	A	c.956+33G>A		c.956+33G>A	intron_variant
577	150696207	rs776572699	AG	A	c.956+39delG		c.956+39delG	intron_variant
578	150696207	rs776572699	A	G	c.956+34A>G		c.956+34A>G	intron_variant
579	150696209	rs1442104513	G	A	c.956+36G>A		c.956+36G>A	intron_variant
580	150696211	rs1160441551	G	A	c.956+38G>A		c.956+38G>A	intron_variant
581	150696212	rs745854918	G	A	c.956+39G>A		c.956+39G>A	intron_variant
582	150696213	rs769545643	C	T	c.956+40C>T		c.956+40C>T	intron_variant
583	150696214	rs775328672	C	T	c.956+41C>T		c.956+41C>T	intron_variant
584	150696217	rs1425676844	C	T	c.956+44C>T		c.956+44C>T	intron_variant
585	150696220	rs761930076	T	C	c.956+47T>C		c.956+47T>C	intron_variant
586	150696229	rs1348329824	C	G	c.957-49C>G		c.957-49C>G	intron_variant
587	150696236	rs1435978820	GGCCTGCAAGGGGGT	G	c.957-39_957-26delCTGCAAGGGGGTGC		c.957-39_957-26delCTGCAAGGGGGTGC	intron_variant
588	150696237	rs202077817	G	A	c.957-41G>A		c.957-41G>A	intron_variant
589	150696238	rs1379122925	C	A	c.957-40C>A		c.957-40C>A	intron_variant
590	150696243	rs773099729	A	G	c.957-35A>G		c.957-35A>G	intron_variant
591	150696245	rs760841080	G	C	c.957-33G>C		c.957-33G>C	intron_variant
592	150696245	rs760841080	G	A	c.957-33G>A		c.957-33G>A	intron_variant
593	150696246	rs570671592	G	A	c.957-32G>A		c.957-32G>A	intron_variant
594	150696249	rs369937278	G	T	c.957-29G>T		c.957-29G>T	intron_variant
595	150696250	rs1291705688	T	C	c.957-28T>C		c.957-28T>C	intron_variant
596	150696251		G	A	c.957-27G>A		c.957-27G>A	intron_variant
597	150696252	rs374042744	C	T	c.957-26C>T		c.957-26C>T	intron_variant
598	150696254	rs753117242	G	A	c.957-24G>A		c.957-24G>A	intron_variant
599	150696257	rs1232962045	C	T	c.957-21C>T		c.957-21C>T	intron_variant
600	150696262	rs777329041	A	AC	c.957-12dupC		c.957-12dupC	intron_variant
601	150696262	rs777329041	AC	A	c.957-12delC		c.957-12delC	intron_variant
602	150696267	rs1407956749	A	G	c.957-11A>G		c.957-11A>G	intron_variant
603	150696271	rs149255032	C	T	c.957-7C>T		c.957-7C>T	splice_region_variant
604	150696273	rs576087004	C	T	c.957-5C>T		c.957-5C>T	splice_region_variant
605	150696275	rs1049854437	C	T	c.957-3C>T		c.957-3C>T	splice_region_variant
606	150696284	rs756737838	G	A	p.Glu321Glu	p.Glu321Glu	c.963G>A	synonymous_variant
607	150696303	rs184222022	C	T	p.Leu328Leu	p.Leu328Leu	c.982C>T	synonymous_variant
608	150696304	rs1412012518	T	C	p.Leu328Pro	p.Leu328Pro	c.983T>C	missense_variant
609	150696306	rs745799975	C	T	p.Arg329Cys	p.Arg329Cys	c.985C>T	missense_variant
610	150696313	rs769779233	A	G	p.Tyr331Cys	p.Tyr331Cys	c.992A>G	missense_variant
611	150696315	rs749115207	G	A	p.Ala332Thr	p.Ala332Thr	c.994G>A	missense_variant
612	150696322	rs772146460	C	T	p.Pro334Leu	p.Pro334Leu	c.1001C>T	missense_variant
613	150696323	rs753573625	G	A	p.Pro334Pro	p.Pro334Pro	c.1002G>A	synonymous_variant
614	150696323	rs753573625	G	T	p.Pro334Pro	p.Pro334Pro	c.1002G>T	synonymous_variant
615	150696326	rs760860424	A	G	p.Ala335Ala	p.Ala335Ala	c.1005A>G	synonymous_variant
616	150696334	rs771107300	A	G	p.Asn338Ser	p.Asn338Ser	c.1013A>G	missense_variant
617	150696338	rs200116564	G	A	p.Met339Ile	p.Met339Ile	c.1017G>A	missense_variant
618	150696349	rs1319448556	T	C	p.Ile343Thr	p.Ile343Thr	c.1028T>C	missense_variant
619	150696359	rs776921691	G	A	p.Leu346Leu	p.Leu346Leu	c.1038G>A	synonymous_variant
620	150696362	rs760109154	G	A	p.Glu347Glu	p.Glu347Glu	c.1041G>A	synonymous_variant
621	150696363	rs1341054225	T	A	p.Phe348Ile	p.Phe348Ile	c.1042T>A	missense_variant
622	150696368	rs373924769	C	T	p.Pro349Pro	p.Pro349Pro	c.1047C>T	synonymous_variant
623	150696369	rs376007167	G	A	p.Ala350Thr	p.Ala350Thr	c.1048G>A	missense_variant
624	150696370	rs1228598346	C	T	p.Ala350Val	p.Ala350Val	c.1049C>T	missense_variant
625	150696374	rs555409752	C	T	p.Ala351Ala	p.Ala351Ala	c.1053C>T	synonymous_variant
626	150696393	rs1406840515	A	C	p.Met358Leu	p.Met358Leu	c.1072A>C	missense_variant
627	150696394	rs749950870	T	C	p.Met358Thr	p.Met358Thr	c.1073T>C	missense_variant
628	150696401	rs1336090410	T	C	p.Thr360Thr	p.Thr360Thr	c.1080T>C	synonymous_variant
629	150696406	rs1338548317	T	C	p.Ile362Thr	p.Ile362Thr	c.1085T>C	missense_variant
630	150696407	rs1021904384	C	T	p.Ile362Ile	p.Ile362Ile	c.1086C>T	synonymous_variant
631	150696408	rs572058640	G	A	p.Gly363Ser	p.Gly363Ser	c.1087G>A	missense_variant
632	150696412	rs748988376	C	T	p.Thr364Met	p.Thr364Met	c.1091C>T	missense_variant
633	150696413	rs144299379	G	C	p.Thr364Thr	p.Thr364Thr	c.1092G>C	synonymous_variant
634	150696413	rs144299379	G	A	p.Thr364Thr	p.Thr364Thr	c.1092G>A	synonymous_variant
635	150696416	rs747233246	G	A	p.Arg365Arg	p.Arg365Arg	c.1095G>A	synonymous_variant
636	150696419	rs1345105436	C	G	p.Asn366Lys	p.Asn366Lys	c.1098C>G	missense_variant
637	150696419	rs1345105436	C	A	p.Asn366Lys	p.Asn366Lys	c.1098C>A	missense_variant
638	150696420	rs771340039	C	T	p.Leu367Leu	p.Leu367Leu	c.1099C>T	synonymous_variant
639	150696430	rs1277092219	C	T	p.Pro370Leu	p.Pro370Leu	c.1109C>T	missense_variant
640	150696435	rs41508746	C	G	p.Arg372Gly	p.Arg372Gly	c.1114C>G	missense_variant
641	150696435	rs41508746	C	T	p.Arg372Cys	p.Arg372Cys	c.1114C>T	missense_variant
642	150696436	rs759717803	G	A	p.Arg372His	p.Arg372His	c.1115G>A	missense_variant
643	150696442	rs1265731365	A	G	p.Asn374Ser	p.Asn374Ser	c.1121A>G	missense_variant
644	150696461	rs144439682	C	T	c.1131+9C>T		c.1131+9C>T	intron_variant
645	150696461	rs144439682	C	G	c.1131+9C>G		c.1131+9C>G	intron_variant
646	150696462	rs201702190	G	A	c.1131+10G>A		c.1131+10G>A	intron_variant
647	150696468	rs1450333230	G	A	c.1131+16G>A		c.1131+16G>A	intron_variant
648	150696470	rs371439268	G	C	c.1131+18G>C		c.1131+18G>C	intron_variant
649	150696473	rs73472532	C	G	c.1131+21C>G		c.1131+21C>G	intron_variant
650	150696473	rs73472532	C	T	c.1131+21C>T		c.1131+21C>T	intron_variant
651	150696480	rs749897441	C	T	c.1131+28C>T		c.1131+28C>T	intron_variant
652	150696480	rs749897441	C	G	c.1131+28C>G		c.1131+28C>G	intron_variant
653	150696481	rs755644434	G	A	c.1131+29G>A		c.1131+29G>A	intron_variant
654	150696481	rs755644434	G	T	c.1131+29G>T		c.1131+29G>T	intron_variant
655	150696487	rs1165464541	A	G	c.1131+35A>G		c.1131+35A>G	intron_variant
656	150696487	rs1165464541	A	T	c.1131+35A>T		c.1131+35A>T	intron_variant
657	150696494	rs1391343758	C	T	c.1131+42C>T		c.1131+42C>T	intron_variant
658	150696495	rs372200421	A	G	c.1131+43A>G		c.1131+43A>G	intron_variant
659	150696499	rs1386085649	C	A	c.1131+47C>A		c.1131+47C>A	intron_variant
660	150696504	rs1331228655	G	A	c.1131+52G>A		c.1131+52G>A	intron_variant
661	150697525	rs576331177	C	A	c.1132-61C>A		c.1132-61C>A	intron_variant
662	150697531	rs542555968	C	T	c.1132-55C>T		c.1132-55C>T	intron_variant
663	150697538	rs753786996	C	T	c.1132-48C>T		c.1132-48C>T	intron_variant
664	150697539	rs201400058	C	T	c.1132-47C>T		c.1132-47C>T	intron_variant
665	150697539	rs201400058	C	G	c.1132-47C>G		c.1132-47C>G	intron_variant
666	150697540	rs747973135	G	A	c.1132-46G>A		c.1132-46G>A	intron_variant
667	150697541	rs527718720	T	C	c.1132-45T>C		c.1132-45T>C	intron_variant
668	150697546	rs746139078	A	T	c.1132-40A>T		c.1132-40A>T	intron_variant
669	150697547	rs41385244	CCT	C	c.1132-36_1132-35delCT		c.1132-36_1132-35delCT	intron_variant
670	150697547	rs41385244	C	T	c.1132-39C>T		c.1132-39C>T	intron_variant
671	150697548	rs769882368	C	T	c.1132-38C>T		c.1132-38C>T	intron_variant
672	150697551	rs1268295676	T	C	c.1132-35T>C		c.1132-35T>C	intron_variant
673	150697557	rs1435023712	T	C	c.1132-29T>C		c.1132-29T>C	intron_variant
674	150697560	rs1196890472	C	T	c.1132-26C>T		c.1132-26C>T	intron_variant
675	150697561	rs775499067	G	A	c.1132-25G>A		c.1132-25G>A	intron_variant
676	150697568	rs749787303	C	T	c.1132-18C>T		c.1132-18C>T	intron_variant
677	150697569	rs769055995	A	T	c.1132-17A>T		c.1132-17A>T	intron_variant
678	150697583	rs1159109200	C	T	c.1132-3C>T		c.1132-3C>T	splice_region_variant
679	150697602	rs147787542	T	C	p.Met383Thr	p.Met383Thr	c.1148T>C	missense_variant
680	150697616	rs139563673	C	T	p.Arg388Trp	p.Arg388Trp	c.1162C>T	missense_variant
681	150697617	rs767108240	G	A	p.Arg388Gln	p.Arg388Gln	c.1163G>A	missense_variant
682	150697623	rs772829876	C	T	p.Thr390Ile	p.Thr390Ile	c.1169C>T	missense_variant
683	150697626	rs760363691	C	T	p.Ser391Leu	p.Ser391Leu	c.1172C>T	missense_variant
684	150697628	rs781429532	TCC	T	p.Leu393ValfsTer41	p.Leu393ValfsTer41	c.1176_1177delCC	frameshift_variant
685	150697633	rs765914254	G	A	p.Leu393Leu	p.Leu393Leu	c.1179G>A	synonymous_variant
686	150697633	rs765914254	G	T	p.Leu393Leu	p.Leu393Leu	c.1179G>T	synonymous_variant
687	150697639	rs754889245	A	G	p.Lys395Lys	p.Lys395Lys	c.1185A>G	synonymous_variant
688	150697645	rs1356281641	G	A	p.Lys397Lys	p.Lys397Lys	c.1191G>A	synonymous_variant
689	150697646	rs1266365289	G	A	p.Ala398Thr	p.Ala398Thr	c.1192G>A	missense_variant
690	150697652	rs564627807	G	A	p.Val400Met	p.Val400Met	c.1198G>A	missense_variant
691	150697663	rs368047022	C	T	p.Asn403Asn	p.Asn403Asn	c.1209C>T	synonymous_variant
692	150697664	rs758240936	G	A	p.Val404Met	p.Val404Met	c.1210G>A	missense_variant
693	150697668	rs1458267079	C	T	p.Ala405Val	p.Ala405Val	c.1214C>T	missense_variant
694	150697669	rs370745212	C	T	p.Ala405Ala	p.Ala405Ala	c.1215C>T	synonymous_variant
695	150697669	rs370745212	C	G	p.Ala405Ala	p.Ala405Ala	c.1215C>G	synonymous_variant
696	150697678	rs375280994	C	G	p.His408Gln	p.His408Gln	c.1224C>G	missense_variant
697	150697678	rs375280994	C	T	p.His408His	p.His408His	c.1224C>T	synonymous_variant
698	150697687	rs145000830	G	C	p.Gln411His	p.Gln411His	c.1233G>C	missense_variant
699	150697695	rs780122605	G	A	c.1233+8G>A		c.1233+8G>A	splice_region_variant
700	150697696	rs368640815	G	A	c.1233+9G>A		c.1233+9G>A	intron_variant
701	150697710	rs769167948	G	C	c.1233+23G>C		c.1233+23G>C	intron_variant
702	150697713	rs1367898041	A	T	c.1233+26A>T		c.1233+26A>T	intron_variant
703	150697714	rs1161085614	G	A	c.1233+27G>A		c.1233+27G>A	intron_variant
704	150697717	rs1389455847	A	C	c.1233+30A>C		c.1233+30A>C	intron_variant
705	150697718	rs774862300	A	G	c.1233+31A>G		c.1233+31A>G	intron_variant
706	150697721	rs533126639	G	T	c.1233+34G>T		c.1233+34G>T	intron_variant
707	150697723	rs1375372591	T	C	c.1233+36T>C		c.1233+36T>C	intron_variant
708	150697726	rs772395139	G	A	c.1233+39G>A		c.1233+39G>A	intron_variant
709	150697729	rs773636746	T	C	c.1233+42T>C		c.1233+42T>C	intron_variant
710	150697732	rs3730002	G	A	c.1233+45G>A		c.1233+45G>A	intron_variant
711	150697736	rs776142797	G	A	c.1233+49G>A		c.1233+49G>A	intron_variant
712	150697738	rs373358380	A	G	c.1233+51A>G		c.1233+51A>G	intron_variant
713	150697746	rs1041582529	C	T	c.1233+59C>T		c.1233+59C>T	intron_variant
714	150698245	rs1478460602	C	T	c.1234-74C>T		c.1234-74C>T	intron_variant
715	150698252	rs28763996	G	A	c.1234-67G>A		c.1234-67G>A	intron_variant
716	150698253	rs1418508399	G	A	c.1234-66G>A		c.1234-66G>A	intron_variant
717	150698262	rs548106656	G	A	c.1234-57G>A		c.1234-57G>A	intron_variant
718	150698265	rs536740357	T	C	c.1234-54T>C		c.1234-54T>C	intron_variant
719	150698269	rs189155703	C	T	c.1234-50C>T		c.1234-50C>T	intron_variant
720	150698270	rs569891830	G	A	c.1234-49G>A		c.1234-49G>A	intron_variant
721	150698273	rs902981169	G	A	c.1234-46G>A		c.1234-46G>A	intron_variant
722	150698274	rs1425318188	T	C	c.1234-45T>C		c.1234-45T>C	intron_variant
723	150698281	rs1185030199	G	A	c.1234-38G>A		c.1234-38G>A	intron_variant
724	150698283	rs1416680579	C	G	c.1234-36C>G		c.1234-36C>G	intron_variant
725	150698285	rs763048016	G	C	c.1234-34G>C		c.1234-34G>C	intron_variant
726	150698285	rs763048016	G	T	c.1234-34G>T		c.1234-34G>T	intron_variant
727	150698293	rs751411780	C	T	c.1234-26C>T		c.1234-26C>T	intron_variant
728	150698297	rs1397428519	T	C	c.1234-22T>C		c.1234-22T>C	intron_variant
729	150698300	rs756291799	C	A	c.1234-19C>A		c.1234-19C>A	intron_variant
730	150698300	rs756291799	C	T	c.1234-19C>T		c.1234-19C>T	intron_variant
731	150698301	rs181009441	CCT	C	c.1234-10_1234-9delTC		c.1234-10_1234-9delTC	intron_variant
732	150698301	rs181009441	C	T	c.1234-18C>T		c.1234-18C>T	intron_variant
733	150698302	rs754991283	C	G	c.1234-17C>G		c.1234-17C>G	intron_variant
734	150698302	rs754991283	CT	C	c.1234-16delT		c.1234-16delT	intron_variant
735	150698302	rs754991283	C	T	c.1234-17C>T		c.1234-17C>T	intron_variant
736	150698302	rs754991283	C	A	c.1234-17C>A		c.1234-17C>A	intron_variant
737	150698313	rs370698380	T	C	c.1234-6T>C		c.1234-6T>C	splice_region_variant
738	150698316	rs1381871488	C	T	c.1234-3C>T		c.1234-3C>T	splice_region_variant
739	150698324	rs748653076	C	G	p.Ala413Ala	p.Ala413Ala	c.1239C>G	synonymous_variant
740	150698332	rs1312402859	C	T	p.Thr416Ile	p.Thr416Ile	c.1247C>T	missense_variant
741	150698336	rs1012519236	C	T	p.Ile417Ile	p.Ile417Ile	c.1251C>T	synonymous_variant
742	150698337	rs953325985	G	A	p.Val418Met	p.Val418Met	c.1252G>A	missense_variant
743	150698337	rs953325985	G	T	p.Val418Leu	p.Val418Leu	c.1252G>T	missense_variant
744	150698340	rs555751737	G	A	p.Asp419Asn	p.Asp419Asn	c.1255G>A	missense_variant
745	150698348	rs371369842	C	G	p.His421Gln	p.His421Gln	c.1263C>G	missense_variant
746	150698348	rs371369842	C	T	p.His421His	p.His421His	c.1263C>T	synonymous_variant
747	150698349	rs150935488	G	A	p.Ala422Thr	p.Ala422Thr	c.1264G>A	missense_variant
748	150698351	rs534664057	C	T	p.Ala422Ala	p.Ala422Ala	c.1266C>T	synonymous_variant
749	150698352	rs141089940	G	A	p.Ala423Thr	p.Ala423Thr	c.1267G>A	missense_variant
750	150698352	rs141089940	G	T	p.Ala423Ser	p.Ala423Ser	c.1267G>T	missense_variant
751	150698356	rs578101703	C	T	p.Thr424Met	p.Thr424Met	c.1271C>T	missense_variant
752	150698357	rs375218296	G	A	p.Thr424Thr	p.Thr424Thr	c.1272G>A	synonymous_variant
753	150698359	rs775196910	C	T	p.Ala425Val	p.Ala425Val	c.1274C>T	missense_variant
754	150698366	rs543920266	C	T	p.Phe427Phe	p.Phe427Phe	c.1281C>T	synonymous_variant
755	150698367	rs764129734	A	G	p.Met428Val	p.Met428Val	c.1282A>G	missense_variant
756	150698367	rs764129734	A	T	p.Met428Leu	p.Met428Leu	c.1282A>T	missense_variant
757	150698368	rs1177487974	T	C	p.Met428Thr	p.Met428Thr	c.1283T>C	missense_variant
758	150698372	rs150278266	G	T	p.Lys429Asn	p.Lys429Asn	c.1287G>T	missense_variant
759	150698378	rs1361435826	G	A	p.Leu431Leu	p.Leu431Leu	c.1293G>A	synonymous_variant
760	150698381	rs145811781	G	T	p.Glu432Asp	p.Glu432Asp	c.1296G>T	missense_variant
761	150698385	rs563793183	G	A	p.Glu434Lys	p.Glu434Lys	c.1300G>A	missense_variant
762	150698396	rs780179163	CA	C	p.Arg438GlyfsTer66	p.Arg438GlyfsTer66	c.1312delA	frameshift_variant
763	150698399	rs755294998	G	C	p.Arg438Ser	p.Arg438Ser	c.1314G>C	missense_variant
764	150698399	rs755294998	G	T	p.Arg438Ser	p.Arg438Ser	c.1314G>T	missense_variant
765	150698401	rs375829467	G	C	p.Gly439Ala	p.Gly439Ala	c.1316G>C	missense_variant
766	150698402	rs758838652	G	T	p.Gly439Gly	p.Gly439Gly	c.1317G>T	synonymous_variant
767	150698403	rs369543769	G	A	p.Gly440Ser	p.Gly440Ser	c.1318G>A	missense_variant
768	150698403	rs369543769	G	T	p.Gly440Cys	p.Gly440Cys	c.1318G>T	missense_variant
769	150698407	rs1313907678	G	T	p.Cys441Phe	p.Cys441Phe	c.1322G>T	missense_variant
770	150698409	rs1207866959	C	A	p.Pro442Thr	p.Pro442Thr	c.1324C>A	missense_variant
771	150698411	rs747597654	T	G	p.Pro442Pro	p.Pro442Pro	c.1326T>G	synonymous_variant
772	150698421	rs771167274	G	A	p.Ala446Thr	p.Ala446Thr	c.1336G>A	missense_variant
773	150698423	rs781665959	C	T	p.Ala446Ala	p.Ala446Ala	c.1338C>T	synonymous_variant
774	150698430	rs749451521	G	A	p.Val449Met	p.Val449Met	c.1345G>A	missense_variant
775	150698430	rs749451521	G	T	p.Val449Leu	p.Val449Leu	c.1345G>T	missense_variant
776	150698435	rs1485317174	C	T	p.Pro450Pro	p.Pro450Pro	c.1350C>T	synonymous_variant
777	150698440	rs1191289576	T	A	p.Ile452Asn	p.Ile452Asn	c.1355T>A	missense_variant
778	150698443	rs371990302	C	T	p.Ser453Leu	p.Ser453Leu	c.1358C>T	missense_variant
779	150698444	rs775074008	G	T	p.Ser453Ser	p.Ser453Ser	c.1359G>T	synonymous_variant
780	150698444	rs775074008	G	A	p.Ser453Ser	p.Ser453Ser	c.1359G>A	synonymous_variant
781	150698450	rs748837695	C	A	p.Ser455Arg	p.Ser455Arg	c.1365C>A	missense_variant
782	150698450	rs748837695	C	T	p.Ser455Ser	p.Ser455Ser	c.1365C>T	synonymous_variant
783	150698452	rs1381377253	T	G	p.Leu456Arg	p.Leu456Arg	c.1367T>G	missense_variant
784	150698453	rs376594308	C	T	p.Leu456Leu	p.Leu456Leu	c.1368C>T	synonymous_variant
785	150698454	rs1296624626	A	C	p.Thr457Pro	p.Thr457Pro	c.1369A>C	missense_variant
786	150698471	rs774136180	G	C	p.Gln462His	p.Gln462His	c.1386G>C	missense_variant
787	150698474	rs1437398734	G	A	p.Glu463Glu	p.Glu463Glu	c.1389G>A	synonymous_variant
788	150698478	rs761850108	G	C	p.Val465Leu	p.Val465Leu	c.1393G>C	missense_variant
789	150698481	rs1365503032	A	G	p.Asn466Asp	p.Asn466Asp	c.1396A>G	missense_variant
790	150698482	rs1217473053	A	G	p.Asn466Ser	p.Asn466Ser	c.1397A>G	missense_variant
791	150698484	rs767213688	T	A	p.Tyr467Asn	p.Tyr467Asn	c.1399T>A	missense_variant
792	150698489	rs1354213190	C	T	p.Phe468Phe	p.Phe468Phe	c.1404C>T	synonymous_variant
793	150698490	rs768810194	C	T	p.Leu469Leu	p.Leu469Leu	c.1405C>T	synonymous_variant
794	150698491	rs1283555747	T	A	p.Leu469Gln	p.Leu469Gln	c.1406T>A	missense_variant
795	150698492	rs773120643	G	A	p.Leu469Leu	p.Leu469Leu	c.1407G>A	synonymous_variant
796	150698495	rs759701069	C	T	p.Ser470Ser	p.Ser470Ser	c.1410C>T	synonymous_variant
797	150698497	rs774225083	C	T	p.Pro471Leu	p.Pro471Leu	c.1412C>T	missense_variant
798	150698498	rs765452417	G	A	p.Pro471Pro	p.Pro471Pro	c.1413G>A	synonymous_variant
799	150698504	rs752737602	C	G	p.Phe473Leu	p.Phe473Leu	c.1419C>G	missense_variant
800	150698505	rs145805216	C	T	p.Arg474Cys	p.Arg474Cys	c.1420C>T	missense_variant
801	150698506	rs764271277	G	A	p.Arg474His	p.Arg474His	c.1421G>A	missense_variant
802	150698507	rs1045766410	C	T	p.Arg474Arg	p.Arg474Arg	c.1422C>T	synonymous_variant
803	150698516	rs752001067	G	A	c.1428+3G>A		c.1428+3G>A	splice_region_variant
804	150698520	rs1407648520	A	G	c.1428+7A>G		c.1428+7A>G	splice_region_variant
805	150698523	rs1406181597	C	T	c.1428+10C>T		c.1428+10C>T	intron_variant
806	150698528		T	C	c.1428+15T>C		c.1428+15T>C	intron_variant
807	150698529	rs1167170866	G	T	c.1428+16G>T		c.1428+16G>T	intron_variant
808	150698530	rs768659455	GCT	G	c.1428+20_1428+21delCT		c.1428+20_1428+21delCT	intron_variant
809	150698531	rs1440237999	C	T	c.1428+18C>T		c.1428+18C>T	intron_variant
810	150698538	rs1325186196	A	G	c.1428+25A>G		c.1428+25A>G	intron_variant
811	150698539	rs369617950	G	A	c.1428+26G>A		c.1428+26G>A	intron_variant
812	150698543	rs781353553	G	A	c.1428+30G>A		c.1428+30G>A	intron_variant
813	150698547	rs1277559293	C	T	c.1428+34C>T		c.1428+34C>T	intron_variant
814	150698553	rs746248441	C	T	c.1428+40C>T		c.1428+40C>T	intron_variant
815	150698556	rs1291546123	AT	A	c.1428+45delT		c.1428+45delT	intron_variant
816	150698561	rs1197617679	A	T	c.1428+48A>T		c.1428+48A>T	intron_variant
817	150698587	rs1319443424	T	C	c.1429-45T>C		c.1429-45T>C	intron_variant
818	150698602	rs755786713	T	G	c.1429-30T>G		c.1429-30T>G	intron_variant
819	150698606	rs779873877	C	G	c.1429-26C>G		c.1429-26C>G	intron_variant
820	150698609	rs748999294	C	G	c.1429-23C>G		c.1429-23C>G	intron_variant
821	150698609	rs748999294	C	T	c.1429-23C>T		c.1429-23C>T	intron_variant
822	150698615	rs1177248120	C	T	c.1429-17C>T		c.1429-17C>T	intron_variant
823	150698621	rs1483344971	T	A	c.1429-11T>A		c.1429-11T>A	intron_variant
824	150698624	rs773979312	C	G	c.1429-8C>G		c.1429-8C>G	splice_region_variant
825	150698629	rs748023714	C	A	c.1429-3C>A		c.1429-3C>A	splice_region_variant
826	150698634	rs772063481	A	G	p.Pro477Pro	p.Pro477Pro	c.1431A>G	splice_region_variant
827	150698636	rs1411860559	A	G	p.Asp478Gly	p.Asp478Gly	c.1433A>G	missense_variant
828	150698638	rs1461084090	C	T	p.Pro479Ser	p.Pro479Ser	c.1435C>T	missense_variant
829	150698642	rs772820202	G	C	p.Trp480Ser	p.Trp480Ser	c.1439G>C	missense_variant
830	150698642	rs772820202	G	A	p.Trp480Ter	p.Trp480Ter	c.1439G>A	stop_gained
831	150698643	rs1402465169	G	T	p.Trp480Cys	p.Trp480Cys	c.1440G>T	missense_variant
832	150698648	rs1467181569	G	T	p.Gly482Val	p.Gly482Val	c.1445G>T	missense_variant
833	150698653	rs760496486	G	A	p.Ala484Thr	p.Ala484Thr	c.1450G>A	missense_variant
834	150698654	rs765397506	C	T	p.Ala484Val	p.Ala484Val	c.1451C>T	missense_variant
835	150698655	rs772759381	C	T	p.Ala484Ala	p.Ala484Ala	c.1452C>T	synonymous_variant
836	150698656	rs542813855	G	C	p.Ala485Pro	p.Ala485Pro	c.1453G>C	missense_variant
837	150698656	rs542813855	G	A	p.Ala485Thr	p.Ala485Thr	c.1453G>A	missense_variant
838	150698663	rs1353205835	G	A	p.Gly487Asp	p.Gly487Asp	c.1460G>A	missense_variant
839	150698667	rs138269110	C	T	p.Thr488Thr	p.Thr488Thr	c.1464C>T	synonymous_variant
840	150698667	rs138269110	C	G	p.Thr488Thr	p.Thr488Thr	c.1464C>G	synonymous_variant
841	150698668	rs200536042	G	A	p.Gly489Ser	p.Gly489Ser	c.1465G>A	missense_variant
842	150698695	rs200180178	G	A	p.Glu498Lys	p.Glu498Lys	c.1492G>A	missense_variant
843	150698698	rs1212722967	G	A	p.Val499Met	p.Val499Met	c.1495G>A	missense_variant
844	150698703	rs748946263	C	A	p.Ala500Ala	p.Ala500Ala	c.1500C>A	splice_region_variant
845	150698709	rs754737304	G	A	c.1502+4G>A		c.1502+4G>A	splice_region_variant
846	150698712	rs1425944708	C	G	c.1502+7C>G		c.1502+7C>G	splice_region_variant
847	150698712	rs1425944708	C	A	c.1502+7C>A		c.1502+7C>A	splice_region_variant
848	150698714	rs184673630	C	T	c.1502+9C>T		c.1502+9C>T	intron_variant
849	150698718	rs747701275	G	A	c.1502+13G>A		c.1502+13G>A	intron_variant
850	150698721	rs774468708	GC	G	c.1502+20delC		c.1502+20delC	intron_variant
851	150698722	rs1414919977	C	T	c.1502+17C>T		c.1502+17C>T	intron_variant
852	150698723	rs771868695	C	T	c.1502+18C>T		c.1502+18C>T	intron_variant
853	150698725	rs201948838	C	T	c.1502+20C>T		c.1502+20C>T	intron_variant
854	150698726	rs746984680	G	A	c.1502+21G>A		c.1502+21G>A	intron_variant
855	150698734	rs760554825	ACACACACCCTGGGGGCCCCACTCTCCCC	A	c.1502+45_1502+72delCCCCACTCTCCCCCACACACCCTGGGGG		c.1502+45_1502+72delCCCCACTCTCCCCCACACACCCTGGGGG	intron_variant
856	150698734	rs760554825	A	ACACACACCCTGGGGGCCCCACTCTCCCC	c.1502+45_1502+72dupCCCCACTCTCCCCCACACACCCTGGGGG		c.1502+45_1502+72dupCCCCACTCTCCCCCACACACCCTGGGGG	intron_variant
857	150698739	rs770704852	C	T	c.1502+34C>T		c.1502+34C>T	intron_variant
858	150698740	rs776465222	A	G	c.1502+35A>G		c.1502+35A>G	intron_variant
859	150698740	rs776465222	AC	A	c.1502+38delC		c.1502+38delC	intron_variant
860	150698741	rs763100805	C	A	c.1502+36C>A		c.1502+36C>A	intron_variant
861	150698742	rs761160168	C	G	c.1502+37C>G		c.1502+37C>G	intron_variant
862	150698742	rs761160168	C	A	c.1502+37C>A		c.1502+37C>A	intron_variant
863	150698747	rs1346357356	G	T	c.1502+42G>T		c.1502+42G>T	intron_variant
864	150698748	rs761974673	G	A	c.1502+43G>A		c.1502+43G>A	intron_variant
865	150698749	rs767542836	G	T	c.1502+44G>T		c.1502+44G>T	intron_variant
866	150698750	rs965978585	C	G	c.1502+45C>G		c.1502+45C>G	intron_variant
867	150698755	rs750930689	C	T	c.1502+50C>T		c.1502+50C>T	intron_variant
868	150698755	rs750930689	C	G	c.1502+50C>G		c.1502+50C>G	intron_variant
869	150698778	rs567038837	A	C	c.1502+73A>C		c.1502+73A>C	intron_variant
870	150698852	rs1475066683	C	A	c.1503-57C>A		c.1503-57C>A	intron_variant
871	150698854	rs570066770	G	A	c.1503-55G>A		c.1503-55G>A	intron_variant
872	150698860	rs1487406530	G	GCC	c.1503-47_1503-46dupCC		c.1503-47_1503-46dupCC	intron_variant
873	150698866	rs761331783	C	A	c.1503-43C>A		c.1503-43C>A	intron_variant
874	150698867	rs766838883	C	T	c.1503-42C>T		c.1503-42C>T	intron_variant
875	150698868	rs754269336	T	C	c.1503-41T>C		c.1503-41T>C	intron_variant
876	150698876	rs754524022	C	A	c.1503-33C>A		c.1503-33C>A	intron_variant
877	150698878	rs778661677	C	T	c.1503-31C>T		c.1503-31C>T	intron_variant
878	150698879	rs1800780	A	G	c.1503-30A>G		c.1503-30A>G	intron_variant
879	150698880	rs757906635	G	A	c.1503-29G>A		c.1503-29G>A	intron_variant
880	150698883	rs1362102640	C	A	c.1503-26C>A		c.1503-26C>A	intron_variant
881	150698884	rs1380123575	A	G	c.1503-25A>G		c.1503-25A>G	intron_variant
882	150698886	rs373157489	C	A	c.1503-23C>A		c.1503-23C>A	intron_variant
883	150698886	rs373157489	C	T	c.1503-23C>T		c.1503-23C>T	intron_variant
884	150698887	rs1229804154	C	G	c.1503-22C>G		c.1503-22C>G	intron_variant
885	150698895	rs770866374	T	C	c.1503-14T>C		c.1503-14T>C	intron_variant
886	150698897	rs1439292078	C	T	c.1503-12C>T		c.1503-12C>T	intron_variant
887	150698901	rs1301853043	TC	T	c.1503-5delC		c.1503-5delC	splice_region_variant
888	150698904	rs376423985	C	T	c.1503-5C>T		c.1503-5C>T	splice_region_variant
889	150698905	rs745693447	G	A	c.1503-4G>A		c.1503-4G>A	splice_region_variant
890	150698909	rs370911240	C	T	p.Asn501Asn	p.Asn501Asn	c.1503C>T	splice_region_variant
891	150698912	rs1204709629	C	T	p.Ala502Ala	p.Ala502Ala	c.1506C>T	synonymous_variant
892	150698913	rs774609359	G	A	p.Val503Met	p.Val503Met	c.1507G>A	missense_variant
893	150698919	rs1453392868	A	T	p.Ile505Phe	p.Ile505Phe	c.1513A>T	missense_variant
894	150698923	rs201216025	C	T	p.Ser506Phe	p.Ser506Phe	c.1517C>T	missense_variant
895	150698924	rs762474121	C	T	p.Ser506Ser	p.Ser506Ser	c.1518C>T	synonymous_variant
896	150698930	rs61734203	G	T	p.Ser508Ser	p.Ser508Ser	c.1524G>T	synonymous_variant
897	150698930	rs61734203	G	A	p.Ser508Ser	p.Ser508Ser	c.1524G>A	synonymous_variant
898	150698934	rs1159051398	A	G	p.Met510Val	p.Met510Val	c.1528A>G	missense_variant
899	150698941	rs374247011	C	T	p.Thr512Met	p.Thr512Met	c.1535C>T	missense_variant
900	150698942	rs1157618588	G	A	p.Thr512Thr	p.Thr512Thr	c.1536G>A	synonymous_variant
901	150698943	rs1390888411	G	T	p.Val513Leu	p.Val513Leu	c.1537G>T	missense_variant
902	150698948	rs767000481	G	A	p.Met514Ile	p.Met514Ile	c.1542G>A	missense_variant
903	150698950	rs1323257260	C	T	p.Ala515Val	p.Ala515Val	c.1544C>T	missense_variant
904	150698951	rs1370933305	G	A	p.Ala515Ala	p.Ala515Ala	c.1545G>A	synonymous_variant
905	150698955	rs1478834946	CG	C	p.Arg517GlnfsTer2	p.Arg517GlnfsTer2	c.1550delG	frameshift_variant
906	150698958	rs754218088	G	C	p.Val518Leu	p.Val518Leu	c.1552G>C	missense_variant
907	150698964	rs759971615	G	A	p.Ala520Thr	p.Ala520Thr	c.1558G>A	missense_variant
908	150698965	rs765572803	C	G	p.Ala520Gly	p.Ala520Gly	c.1559C>G	missense_variant
909	150698966	rs144949709	G	A	p.Ala520Ala	p.Ala520Ala	c.1560G>A	synonymous_variant
910	150698966	rs144949709	G	C	p.Ala520Ala	p.Ala520Ala	c.1560G>C	synonymous_variant
911	150698966	rs144949709	G	T	p.Ala520Ala	p.Ala520Ala	c.1560G>T	synonymous_variant
912	150698967	rs1266243388	A	G	p.Thr521Ala	p.Thr521Ala	c.1561A>G	missense_variant
913	150698975	rs148307307	G	A	p.Leu523Leu	p.Leu523Leu	c.1569G>A	synonymous_variant
914	150698977	rs1211937328	A	G	p.Tyr524Cys	p.Tyr524Cys	c.1571A>G	missense_variant
915	150698980	rs777204980	G	A	p.Gly525Asp	p.Gly525Asp	c.1574G>A	missense_variant
916	150698984	rs751070801	C	T	p.Ser526Ser	p.Ser526Ser	c.1578C>T	synonymous_variant
917	150698985	rs757144684	G	A	p.Glu527Lys	p.Glu527Lys	c.1579G>A	missense_variant
918	150698988	rs1191569092	A	G	p.Thr528Ala	p.Thr528Ala	c.1582A>G	missense_variant
919	150698990	rs377270449	C	T	p.Thr528Thr	p.Thr528Thr	c.1584C>T	synonymous_variant
920	150698991	rs1417058616	G	A	p.Gly529Ser	p.Gly529Ser	c.1585G>A	missense_variant
921	150698993	rs745841392	C	T	p.Gly529Gly	p.Gly529Gly	c.1587C>T	synonymous_variant
922	150698994	rs755905128	C	T	p.Arg530Trp	p.Arg530Trp	c.1588C>T	missense_variant
923	150698995	rs141787079	G	A	p.Arg530Gln	p.Arg530Gln	c.1589G>A	missense_variant
924	150698997	rs150600360	G	A	p.Ala531Thr	p.Ala531Thr	c.1591G>A	missense_variant
925	150699000	rs772199658	C	T	p.Gln532Ter	p.Gln532Ter	c.1594C>T	stop_gained
926	150699003	rs1170041891	A	T	p.Ser533Cys	p.Ser533Cys	c.1597A>T	missense_variant
927	150699004	rs773361105	G	A	p.Ser533Asn	p.Ser533Asn	c.1598G>A	missense_variant
928	150699008	rs370755105	C	T	p.Tyr534Tyr	p.Tyr534Tyr	c.1602C>T	synonymous_variant
929	150699009	rs771518197	G	A	p.Ala535Thr	p.Ala535Thr	c.1603G>A	missense_variant
930	150699012	rs777260943	C	T	p.Gln536Ter	p.Gln536Ter	c.1606C>T	stop_gained
931	150699013	rs760005221	A	G	p.Gln536Arg	p.Gln536Arg	c.1607A>G	missense_variant
932	150699023	rs1428503105	G	T	p.Gly539Gly	p.Gly539Gly	c.1617G>T	synonymous_variant
933	150699026	rs1167333851	A	G	p.Arg540Arg	p.Arg540Arg	c.1620A>G	synonymous_variant
934	150699029	rs1231623877	C	A	p.Leu541Leu	p.Leu541Leu	c.1623C>A	synonymous_variant
935	150699030	rs139628271	T	C	p.Phe542Leu	p.Phe542Leu	c.1624T>C	missense_variant
936	150699033	rs762597577	C	T	p.Arg543Trp	p.Arg543Trp	c.1627C>T	missense_variant
937	150699034	rs901787657	G	A	p.Arg543Gln	p.Arg543Gln	c.1628G>A	missense_variant
938	150699037	rs1252970081	A	G	p.Lys544Arg	p.Lys544Arg	c.1631A>G	missense_variant
939	150699039	rs763764642	G	T	p.Ala545Ser	p.Ala545Ser	c.1633G>T	missense_variant
940	150699040	rs751020678	C	T	p.Ala545Val	p.Ala545Val	c.1634C>T	missense_variant
941	150699050	rs1256519473	C	T	p.Pro548Pro	p.Pro548Pro	c.1644C>T	synonymous_variant
942	150699051	rs142781987	C	T	p.Arg549Trp	p.Arg549Trp	c.1645C>T	missense_variant
943	150699052	rs767053191	G	A	p.Arg549Gln	p.Arg549Gln	c.1646G>A	missense_variant
944	150699053	rs558556558	G	T	p.Arg549Arg	p.Arg549Arg	c.1647G>T	splice_region_variant
945	150699053	rs558556558	G	C	p.Arg549Arg	p.Arg549Arg	c.1647G>C	splice_region_variant
946	150699053	rs558556558	G	A	p.Arg549Arg	p.Arg549Arg	c.1647G>A	splice_region_variant
947	150699058	rs751012761	G	A	c.1647+5G>A		c.1647+5G>A	splice_region_variant
948	150699064	rs1173213783	G	A	c.1647+11G>A		c.1647+11G>A	intron_variant
949	150699070	rs1371886783	G	A	c.1647+17G>A		c.1647+17G>A	intron_variant
950	150699072	rs749043531	G	T	c.1647+19G>T		c.1647+19G>T	intron_variant
951	150699075	rs758657065	C	A	c.1647+22C>A		c.1647+22C>A	intron_variant
952	150699077	rs200140102	G	C	c.1647+24G>C		c.1647+24G>C	intron_variant
953	150699083	rs1413228569	T	C	c.1647+30T>C		c.1647+30T>C	intron_variant
954	150699085	rs747288324	G	A	c.1647+32G>A		c.1647+32G>A	intron_variant
955	150699085	rs747288324	G	T	c.1647+32G>T		c.1647+32G>T	intron_variant
956	150699085	rs747288324	G	C	c.1647+32G>C		c.1647+32G>C	intron_variant
957	150699089	rs776628582	G	T	c.1647+36G>T		c.1647+36G>T	intron_variant
958	150699098	rs746324205	C	G	c.1647+45C>G		c.1647+45C>G	intron_variant
959	150699100	rs199666561	A	G	c.1647+47A>G		c.1647+47A>G	intron_variant
960	150699105	rs1305706932	C	T	c.1647+52C>T		c.1647+52C>T	intron_variant
961	150699237	rs1437581813	C	A	c.1648-51C>A		c.1648-51C>A	intron_variant
962	150699239	rs879636860	G	C	c.1648-49G>C		c.1648-49G>C	intron_variant
963	150699242	rs1256435903	C	T	c.1648-46C>T		c.1648-46C>T	intron_variant
964	150699244	rs763248385	T	C	c.1648-44T>C		c.1648-44T>C	intron_variant
965	150699245	rs189701253	C	A	c.1648-43C>A		c.1648-43C>A	intron_variant
966	150699246	rs766301963	C	T	c.1648-42C>T		c.1648-42C>T	intron_variant
967	150699247	rs761520214	G	T	c.1648-41G>T		c.1648-41G>T	intron_variant
968	150699247	rs761520214	G	A	c.1648-41G>A		c.1648-41G>A	intron_variant
969	150699250	rs1800782	G	T	c.1648-38G>T		c.1648-38G>T	intron_variant
970	150699251	rs749914667	G	A	c.1648-37G>A		c.1648-37G>A	intron_variant
971	150699254	rs1416701747	A	C	c.1648-34A>C		c.1648-34A>C	intron_variant
972	150699255	rs756015228	C	T	c.1648-33C>T		c.1648-33C>T	intron_variant
973	150699264	rs1397323639	G	A	c.1648-24G>A		c.1648-24G>A	intron_variant
974	150699268	rs1323435180	A	G	c.1648-20A>G		c.1648-20A>G	intron_variant
975	150699295	rs1433210999	G	A	p.Cys552Tyr	p.Cys552Tyr	c.1655G>A	missense_variant
976	150699296	rs147410968	T	C	p.Cys552Cys	p.Cys552Cys	c.1656T>C	synonymous_variant
977	150699300	rs1361431855	G	A	p.Asp554Asn	p.Asp554Asn	c.1660G>A	missense_variant
978	150699316	rs181342641	T	C	p.Val559Ala	p.Val559Ala	c.1676T>C	missense_variant
979	150699318	rs185916883	T	G	p.Ser560Ala	p.Ser560Ala	c.1678T>G	missense_variant
980	150699319	rs868213040	C	A	p.Ser560Tyr	p.Ser560Tyr	c.1679C>A	missense_variant
981	150699321	rs754800735	C	T	p.Leu561Phe	p.Leu561Phe	c.1681C>T	missense_variant
982	150699323	rs202072373	C	T	p.Leu561Leu	p.Leu561Leu	c.1683C>T	synonymous_variant
983	150699324	rs751831161	G	A	p.Glu562Lys	p.Glu562Lys	c.1684G>A	missense_variant
984	150699324	rs751831161	G	T	p.Glu562Ter	p.Glu562Ter	c.1684G>T	stop_gained
985	150699327	rs757563980	C	T	p.His563Tyr	p.His563Tyr	c.1687C>T	missense_variant
986	150699334	rs781261966	C	T	p.Thr565Met	p.Thr565Met	c.1694C>T	missense_variant
987	150699335	rs745962878	G	A	p.Thr565Thr	p.Thr565Thr	c.1695G>A	synonymous_variant
988	150699339	rs1255472514	G	A	p.Val567Met	p.Val567Met	c.1699G>A	missense_variant
989	150699344	rs780400434	G	A	p.Leu568Leu	p.Leu568Leu	c.1704G>A	synonymous_variant
990	150699348	rs1022270557	G	A	p.Val570Ile	p.Val570Ile	c.1708G>A	missense_variant
991	150699355	rs1248252681	G	A	p.Ser572Asn	p.Ser572Asn	c.1715G>A	missense_variant
992	150699359	rs139526064	A	C	p.Thr573Thr	p.Thr573Thr	c.1719A>C	synonymous_variant
993	150699368	rs530391514	T	C	p.Asn576Asn	p.Asn576Asn	c.1728T>C	synonymous_variant
994	150699379	rs774755572	C	T	p.Pro580Leu	p.Pro580Leu	c.1739C>T	missense_variant
995	150699380	rs761397169	G	A	p.Pro580Pro	p.Pro580Pro	c.1740G>A	synonymous_variant
996	150699391	rs1415254378	AGG	A	c.1752_1752+1delGG		c.1752_1752+1delGG	splice_donor_variant
997	150699394	rs1406493215	TGAGAA	T	c.1752+3_1752+7delGAGAA		c.1752+3_1752+7delGAGAA	splice_region_variant
998	150699395	rs1164636120	G	T	c.1752+3G>T		c.1752+3G>T	splice_region_variant
999	150699400	rs374722736	C	G	c.1752+8C>G		c.1752+8C>G	splice_region_variant
1000	150699404	rs772741192	C	T	c.1752+12C>T		c.1752+12C>T	intron_variant
1001	150699406	rs369075526	G	A	c.1752+14G>A		c.1752+14G>A	intron_variant
1002	150699415	rs145181838	C	T	c.1752+23C>T		c.1752+23C>T	intron_variant
1003	150699429	rs759618028	G	A	c.1752+37G>A		c.1752+37G>A	intron_variant
1004	150699448	rs1478421679	T	C	c.1752+56T>C		c.1752+56T>C	intron_variant
1005	150700167	rs1316562702	T	C	c.1752+775T>C		c.1752+775T>C	intron_variant
1006	150700202	rs754179821	TC	T	c.1752+812delC		c.1752+812delC	intron_variant
1007	150700203	rs1221686220	C	G	c.1752+811C>G		c.1752+811C>G	intron_variant
1008	150700207	rs1274437226	A	G	c.1752+815A>G		c.1752+815A>G	intron_variant
1009	150700210	rs1276344763	A	G	c.1752+818A>G		c.1752+818A>G	intron_variant
1010	150700210	rs1276344763	ACT	A	c.1752+821_1752+822delCT		c.1752+821_1752+822delCT	intron_variant
1011	150700213	rs1286056537	C	CT	c.1752+827dupT		c.1752+827dupT	intron_variant
1012	150700213	rs1286056537	CTT	C	c.1752+826_1752+827delTT		c.1752+826_1752+827delTT	intron_variant
1013	150700219	rs1467531278	T	C	c.1752+827T>C		c.1752+827T>C	intron_variant
1014	150700221	rs1056482974	T	C	c.1752+829T>C		c.1752+829T>C	intron_variant
1015	150700224	rs1471348017	T	C	c.1752+832T>C		c.1752+832T>C	intron_variant
1016	150700230	rs752542004	T	C	c.1752+838T>C		c.1752+838T>C	intron_variant
1017	150700233	rs757512349	A	G	c.1753-6A>G		c.1753-6A>G	splice_region_variant
1018	150700240	rs540303944	G	A	p.Gly585Asp	p.Gly585Asp	c.1754G>A	missense_variant
1019	150700240	rs540303944	G	T	p.Gly585Val	p.Gly585Val	c.1754G>T	missense_variant
1020	150700246	rs1444146687	C	T	p.Thr587Ile	p.Thr587Ile	c.1760C>T	missense_variant
1021	150700250	rs1277502939	G	C	p.Leu588Phe	p.Leu588Phe	c.1764G>C	missense_variant
1022	150700258	rs1372170264	G	A	p.Arg591Lys	p.Arg591Lys	c.1772G>A	missense_variant
1023	150700259	rs921613835	G	A	p.Arg591Arg	p.Arg591Arg	c.1773G>A	synonymous_variant
1024	150700260	rs1294664564	C	T	p.Leu592Leu	p.Leu592Leu	c.1774C>T	synonymous_variant
1025	150700267	rs750704995	G	A	p.Cys594Tyr	p.Cys594Tyr	c.1781G>A	missense_variant
1026	150700270	rs756114629	G	A	p.Ser595Asn	p.Ser595Asn	c.1784G>A	missense_variant
1027	150700281	rs1483706415	A	G	p.Thr599Ala	p.Thr599Ala	c.1795A>G	missense_variant
1028	150700282	rs1190331414	C	T	p.Thr599Met	p.Thr599Met	c.1796C>T	missense_variant
1029	150700283	rs780245632	G	A	p.Thr599Thr	p.Thr599Thr	c.1797G>A	synonymous_variant
1030	150700284	rs1474910426	G	A	p.Ala600Thr	p.Ala600Thr	c.1798G>A	missense_variant
1031	150700291	rs79467411	G	A	p.Cys602Tyr	p.Cys602Tyr	c.1805G>A	missense_variant
1032	150700296	rs1420164501	C	T	p.Leu604Phe	p.Leu604Phe	c.1810C>T	missense_variant
1033	150700299	rs769165418	A	C	p.Asn605His	p.Asn605His	c.1813A>C	missense_variant
1034	150700300	rs935540717	A	G	p.Asn605Ser	p.Asn605Ser	c.1814A>G	missense_variant
1035	150700310	rs887841640	C	A	p.Asp608Glu	p.Asp608Glu	c.1824C>A	missense_variant
1036	150700311	rs1415079943	T	C	p.Ser609Pro	p.Ser609Pro	c.1825T>C	missense_variant
1037	150700312	rs1314305899	C	T	p.Ser609Leu	p.Ser609Leu	c.1826C>T	missense_variant
1038	150700326	rs1353062044	A	T	p.Thr614Ser	p.Thr614Ser	c.1840A>T	missense_variant
1039	150700342	rs1232185363	T	C	p.Val619Ala	p.Val619Ala	c.1856T>C	missense_variant
1040	150700344	rs1270222231	G	C	p.Val620Leu	p.Val620Leu	c.1858G>C	missense_variant
1041	150700346	rs552004899	T	G	p.Val620Val	p.Val620Val	c.1860T>G	synonymous_variant
1042	150700358	rs1039588135	C	T	p.Gly624Gly	p.Gly624Gly	c.1872C>T	synonymous_variant
1043	150700359	rs1272835366	G	A	p.Ala625Thr	p.Ala625Thr	c.1873G>A	missense_variant
1044	150700361	rs1486197533	A	G	p.Ala625Ala	p.Ala625Ala	c.1875A>G	synonymous_variant
1045	150700362	rs1213356369	T	A	p.Cys626Ser	p.Cys626Ser	c.1876T>A	missense_variant
1046	150700369	rs1255706643	A	T	p.Asp628Val	p.Asp628Val	c.1883A>T	missense_variant
1047	150700377	rs1485438425	C	CTAA	c.*3_*5dupAAT		c.*3_*5dupAAT	3_prime_UTR_variant
1048	150700380		A	AT	c.*9dupT		c.*9dupT	3_prime_UTR_variant
1049	150700380		A	C	c.*4A>C		c.*4A>C	3_prime_UTR_variant
1050	150700386	rs1194489656	G	T	c.*10G>T		c.*10G>T	3_prime_UTR_variant
1051	150700391	rs1243847764	T	A	c.1753-8T>A		c.1753-8T>A	splice_region_variant
1052	150700392	rs182992167	T	C	c.1753-7T>C		c.1753-7T>C	splice_region_variant
1053	150700395	rs1166076035	A	G	c.1753-4A>G		c.1753-4A>G	splice_region_variant
1054	150700399	rs771707853	A	C	p.Arg585Arg	p.Arg585Arg	c.1753A>C	splice_region_variant
1055	150700403	rs1473811308	G	A	p.Trp586Ter	p.Trp586Ter	c.1757G>A	stop_gained
1056	150700404	rs1175241203	G	A	p.Trp586Ter	p.Trp586Ter	c.1758G>A	stop_gained
1057	150700406	rs1373265246	G	T	p.Gly587Val	p.Gly587Val	c.1760G>T	missense_variant
1058	150700410	rs997689159	C	T	p.Phe588Phe	p.Phe588Phe	c.1764C>T	synonymous_variant
1059	150700411	rs1030530404	G	A	p.Ala589Thr	p.Ala589Thr	c.1765G>A	missense_variant
1060	150700413	rs1327680155	C	T	p.Ala589Ala	p.Ala589Ala	c.1767C>T	synonymous_variant
1061	150700422	rs140965459	C	T	p.Pro592Pro	p.Pro592Pro	c.1776C>T	synonymous_variant
1062	150700433	rs541591112	C	CT	p.Asn597Ter	p.Asn597Ter	c.1788dupT	frameshift_variant
1063	150700433	rs541591112	C	G	p.Ser596Cys	p.Ser596Cys	c.1787C>G	missense_variant
1064	150700434	rs760418997	T	C	p.Ser596Ser	p.Ser596Ser	c.1788T>C	synonymous_variant
1065	150700445	rs1236981299	T	G	p.Val600Gly	p.Val600Gly	c.1799T>G	missense_variant
1066	150700452	rs1455860213	A	G	p.Ala602Ala	p.Ala602Ala	c.1806A>G	synonymous_variant
1067	150700453	rs939343252	A	G	p.Ile603Val	p.Ile603Val	c.1807A>G	missense_variant
1068	150700458	rs1347429203	C	T	p.His604His	p.His604His	c.1812C>T	synonymous_variant
1069	150700462	rs770345957	C	T	p.Pro606Ser	p.Pro606Ser	c.1816C>T	missense_variant
1070	150700465	rs1190982170	C	T	p.Arg607Trp	p.Arg607Trp	c.1819C>T	missense_variant
1071	150700466	rs1009836340	G	A	p.Arg607Gln	p.Arg607Gln	c.1820G>A	missense_variant
1072	150700467	rs1454624184	G	A	p.Arg607Arg	p.Arg607Arg	c.1821G>A	synonymous_variant
1073	150700483	rs143125350	C	G	p.Arg613Gly	p.Arg613Gly	c.1837C>G	missense_variant
1074	150700483	rs143125350	C	T	p.Arg613Ter	p.Arg613Ter	c.1837C>T	stop_gained
1075	150700483	rs143125350	C	A	p.Arg613Arg	p.Arg613Arg	c.1837C>A	synonymous_variant
1076	150700484	rs550437453	G	A	p.Arg613Gln	p.Arg613Gln	c.1838G>A	missense_variant
1077	150700484	rs550437453	G	T	p.Arg613Leu	p.Arg613Leu	c.1838G>T	missense_variant
1078	150700493	rs187652305	C	T	c.*2C>T		c.*2C>T	3_prime_UTR_variant
1079	150700494	rs763987991	G	A	c.*3G>A		c.*3G>A	3_prime_UTR_variant
1080	150700508	rs927082606	C	T	c.*17C>T		c.*17C>T	3_prime_UTR_variant
1081	150700513	rs111811602	C	A	c.*22C>A		c.*22C>A	3_prime_UTR_variant
1082	150700513	rs111811602	C	T	c.*22C>T		c.*22C>T	3_prime_UTR_variant
1083	150700515	rs2566508	T	G	c.*24T>G		c.*24T>G	3_prime_UTR_variant
1084	150700516	rs1273830287	C	G	c.*25C>G		c.*25C>G	3_prime_UTR_variant
1085	150700520	rs1468862793	A	G	c.*29A>G		c.*29A>G	3_prime_UTR_variant
1086	150700521	rs544088198	T	C	c.*30T>C		c.*30T>C	3_prime_UTR_variant
1087	150700522	rs1250975104	C	A	c.*31C>A		c.*31C>A	3_prime_UTR_variant
1088	150700524	rs753630509	T	C	c.*33T>C		c.*33T>C	3_prime_UTR_variant
1089	150700532	rs1182133653	T	C	c.*41T>C		c.*41T>C	3_prime_UTR_variant
1090	150700535	rs753919337	G	A	c.*44G>A		c.*44G>A	3_prime_UTR_variant
1091	150700540	rs1157486505	T	C	c.*49T>C		c.*49T>C	3_prime_UTR_variant
1092	150700541	rs983845292	C	T	c.*50C>T		c.*50C>T	3_prime_UTR_variant
1093	150700547	rs942070215	A	T	c.*56A>T		c.*56A>T	3_prime_UTR_variant
1094	150703466	rs769475510	G	C	c.1753-49G>C		c.1753-49G>C	intron_variant
1095	150703475	rs775534743	G	T	c.1753-40G>T		c.1753-40G>T	intron_variant
1096	150703489	rs763012895	C	G	c.1753-26C>G		c.1753-26C>G	intron_variant
1097	150703492	rs1026883849	G	A	c.1753-23G>A		c.1753-23G>A	intron_variant
1098	150703495	rs1257822587	G	A	c.1753-20G>A		c.1753-20G>A	intron_variant
1099	150703502	rs763782150	C	G	c.1753-13C>G		c.1753-13C>G	intron_variant
1100	150703502	rs763782150	C	T	c.1753-13C>T		c.1753-13C>T	intron_variant
1101	150703505	rs774209393	C	T	c.1753-10C>T		c.1753-10C>T	intron_variant
1102	150703506	rs952396183	C	A	c.1753-9C>A		c.1753-9C>A	intron_variant
1103	150703509	rs374477075	C	T	c.1753-6C>T		c.1753-6C>T	splice_region_variant
1104	150703510	rs200491007	G	A	c.1753-5G>A		c.1753-5G>A	splice_region_variant
1105	150703510	rs200491007	G	T	c.1753-5G>T		c.1753-5G>T	splice_region_variant
1106	150703516	rs753867883	G	T	p.Ser585Ile	p.Ser585Ile	c.1754G>T	missense_variant
1107	150703517	rs755029801	C	T	p.Ser585Ser	p.Ser585Ser	c.1755C>T	splice_region_variant
1108	150703520	rs765344082	T	C	p.Phe586Phe	p.Phe586Phe	c.1758T>C	synonymous_variant
1109	150703521	rs368760176	G	A	p.Ala587Thr	p.Ala587Thr	c.1759G>A	missense_variant
1110	150703523	rs758033510	AG	A	p.Ala588LeufsTer3	p.Ala588LeufsTer3	c.1762delG	frameshift_variant
1111	150703525	rs1362731600	C	T	p.Ala588Val	p.Ala588Val	c.1763C>T	missense_variant
1112	150703527	rs1382755117	G	T	p.Ala589Ser	p.Ala589Ser	c.1765G>T	missense_variant
1113	150703538	rs759006512	G	A	p.Glu592Glu	p.Glu592Glu	c.1776G>A	synonymous_variant
1114	150703540	rs1324574005	T	C	p.Met593Thr	p.Met593Thr	c.1778T>C	missense_variant
1115	150703544	rs777945655	C	T	p.Ser594Ser	p.Ser594Ser	c.1782C>T	synonymous_variant
1116	150703545	rs747428331	G	A	p.Gly595Ser	p.Gly595Ser	c.1783G>A	missense_variant
1117	150703556	rs546714296	C	T	p.Asn598Asn	p.Asn598Asn	c.1794C>T	synonymous_variant
1118	150703566	rs780967781	C	T	p.Arg602Trp	p.Arg602Trp	c.1804C>T	missense_variant
1119	150703567	rs145168353	G	T	p.Arg602Leu	p.Arg602Leu	c.1805G>T	missense_variant
1120	150703567	rs145168353	G	A	p.Arg602Gln	p.Arg602Gln	c.1805G>A	missense_variant
1121	150703570	rs775196686	C	T	p.Pro603Leu	p.Pro603Leu	c.1808C>T	missense_variant
1122	150703571	rs144881606	G	A	p.Pro603Pro	p.Pro603Pro	c.1809G>A	synonymous_variant
1123	150703576	rs768642800	A	G	p.Gln605Arg	p.Gln605Arg	c.1814A>G	missense_variant
1124	150703578	rs773977187	C	T	p.His606Tyr	p.His606Tyr	c.1816C>T	missense_variant
1125	150703585	rs1397262030	G	T	c.1820+3G>T		c.1820+3G>T	splice_region_variant
1126	150703589	rs763558265	TG	T	c.1820+10delG		c.1820+10delG	splice_region_variant
1127	150703591	rs761692363	G	A	c.1820+9G>A		c.1820+9G>A	intron_variant
1128	150703592	rs1345900105	G	C	c.1820+10G>C		c.1820+10G>C	intron_variant
1129	150703593	rs1455438286	TGA	T	c.1820+15_1820+16delAG		c.1820+15_1820+16delAG	intron_variant
1130	150703598	rs1287139612	GT	G	c.1820+19delT		c.1820+19delT	intron_variant
1131	150703600	rs751028588	T	TTGGGGGAGC	c.1820+30_1820+38dupGGGGAGCTG		c.1820+30_1820+38dupGGGGAGCTG	intron_variant
1132	150703600	rs751028588	T	C	c.1820+18T>C		c.1820+18T>C	intron_variant
1133	150703600	rs751028588	TTGGGGGAGC	T	c.1820+30_1820+38delGGGGAGCTG		c.1820+30_1820+38delGGGGAGCTG	intron_variant
1134	150703602	rs778007530	G	T	c.1820+20G>T		c.1820+20G>T	intron_variant
1135	150703603	rs776805707	G	A	c.1820+21G>A		c.1820+21G>A	intron_variant
1136	150703606	rs1303969069	G	T	c.1820+24G>T		c.1820+24G>T	intron_variant
1137	150703609	rs759823886	C	T	c.1820+27C>T		c.1820+27C>T	intron_variant
1138	150703611	rs765291081	G	A	c.1820+29G>A		c.1820+29G>A	intron_variant
1139	150703612		G	C	c.1820+30G>C		c.1820+30G>C	intron_variant
1140	150703615	rs1217345795	G	A	c.1820+33G>A		c.1820+33G>A	intron_variant
1141	150703618	rs752839538	C	G	c.1820+36C>G		c.1820+36C>G	intron_variant
1142	150703622	rs371254663	T	A	c.1820+40T>A		c.1820+40T>A	intron_variant
1143	150703622	rs371254663	T	C	c.1820+40T>C		c.1820+40T>C	intron_variant
1144	150703624	rs752052097	C	A	c.1820+42C>A		c.1820+42C>A	intron_variant
1145	150703624	rs752052097	C	T	c.1820+42C>T		c.1820+42C>T	intron_variant
1146	150703630	rs1452923399	G	T	c.1820+48G>T		c.1820+48G>T	intron_variant
1147	150703632	rs757608101	G	C	c.1820+50G>C		c.1820+50G>C	intron_variant
1148	150703632	rs757608101	GAC	G	c.1820+54_1820+55delCA		c.1820+54_1820+55delCA	intron_variant
1149	150703647	rs1196075794	G	T	c.1820+65G>T		c.1820+65G>T	intron_variant
1150	150703915	rs2853796	G	T	c.1821-62G>T		c.1821-62G>T	intron_variant
1151	150703920	rs1044861281	G	A	c.1821-57G>A		c.1821-57G>A	intron_variant
1152	150703926	rs917271703	C	T	c.1821-51C>T		c.1821-51C>T	intron_variant
1153	150703928	rs3918192	T	A	c.1821-49T>A		c.1821-49T>A	intron_variant
1154	150703929	rs565589518	G	T	c.1821-48G>T		c.1821-48G>T	intron_variant
1155	150703929	rs565589518	G	A	c.1821-48G>A		c.1821-48G>A	intron_variant
1156	150703932	rs757734200	T	TC	c.1821-41dupC		c.1821-41dupC	intron_variant
1157	150703942	rs755840273	C	T	c.1821-35C>T		c.1821-35C>T	intron_variant
1158	150703945	rs1456694624	G	C	c.1821-32G>C		c.1821-32G>C	intron_variant
1159	150703953	rs1396464550	C	T	c.1821-24C>T		c.1821-24C>T	intron_variant
1160	150703955	rs1389549154	T	C	c.1821-22T>C		c.1821-22T>C	intron_variant
1161	150703956	rs1036487032	G	T	c.1821-21G>T		c.1821-21G>T	intron_variant
1162	150703962	rs368037419	G	A	c.1821-15G>A		c.1821-15G>A	intron_variant
1163	150703974	rs1373629376	C	G	c.1821-3C>G		c.1821-3C>G	splice_region_variant
1164	150703983	rs1435371040	T	C	p.Tyr609Tyr	p.Tyr609Tyr	c.1827T>C	synonymous_variant
1165	150703987	rs551086550	A	G	p.Ile611Val	p.Ile611Val	c.1831A>G	missense_variant
1166	150703990	rs768430429	C	T	p.Arg612Cys	p.Arg612Cys	c.1834C>T	missense_variant
1167	150704022	rs778888832	G	A	p.Leu622Leu	p.Leu622Leu	c.1866G>A	synonymous_variant
1168	150704023	rs1300762575	G	T	p.Val623Leu	p.Val623Leu	c.1867G>T	missense_variant
1169	150704025	rs1234481659	G	T	p.Val623Val	p.Val623Val	c.1869G>T	synonymous_variant
1170	150704029	rs748078803	T	A	p.Ser625Thr	p.Ser625Thr	c.1873T>A	missense_variant
1171	150704029	rs748078803	T	G	p.Ser625Ala	p.Ser625Ala	c.1873T>G	missense_variant
1172	150704035	rs771851939	C	T	p.Arg627Trp	p.Arg627Trp	c.1879C>T	missense_variant
1173	150704035	rs771851939	C	A	p.Arg627Arg	p.Arg627Arg	c.1879C>A	synonymous_variant
1174	150704036	rs759701004	G	A	p.Arg627Gln	p.Arg627Gln	c.1880G>A	missense_variant
1175	150704038	rs570681394	C	T	p.Arg628Trp	p.Arg628Trp	c.1882C>T	missense_variant
1176	150704039	rs371971953	G	A	p.Arg628Gln	p.Arg628Gln	c.1883G>A	missense_variant
1177	150704042	rs763061804	A	G	p.Lys629Arg	p.Lys629Arg	c.1886A>G	missense_variant
1178	150704044	rs888255926	A	T	p.Arg630Trp	p.Arg630Trp	c.1888A>T	missense_variant
1179	150704046	rs199798957	G	A	p.Arg630Arg	p.Arg630Arg	c.1890G>A	synonymous_variant
1180	150704047	rs1167144829	A	G	p.Lys631Glu	p.Lys631Glu	c.1891A>G	missense_variant
1181	150704048	rs781675034	AG	A	p.Glu632SerfsTer106	p.Glu632SerfsTer106	c.1894delG	frameshift_variant
1182	150704057	rs1403481751	G	GT	p.Asn635Ter	p.Asn635Ter	c.1902dupT	frameshift_variant
1183	150704061	rs888471022	CACAG	C	p.Asp637ValfsTer100	p.Asp637ValfsTer100	c.1910_1913delACAG	frameshift_variant
1184	150704064	rs1338022204	A	G	p.Thr636Thr	p.Thr636Thr	c.1908A>G	synonymous_variant
1185	150704066	rs1354881727	A	G	p.Asp637Gly	p.Asp637Gly	c.1910A>G	missense_variant
1186	150704067	rs1443982789	C	T	p.Asp637Asp	p.Asp637Asp	c.1911C>T	synonymous_variant
1187	150704068	rs752095539	A	G	p.Ser638Gly	p.Ser638Gly	c.1912A>G	missense_variant
1188	150704070	rs762478543	T	C	p.Ser638Ser	p.Ser638Ser	c.1914T>C	synonymous_variant
1189	150704079	rs1414891073	C	T	p.Ala641Ala	p.Ala641Ala	c.1923C>T	synonymous_variant
1190	150704083	rs556539002	G	A	p.Gly643Ser	p.Gly643Ser	c.1927G>A	missense_variant
1191	150704093	rs1228246606	G	A	p.Arg646Lys	p.Arg646Lys	c.1937G>A	missense_variant
1192	150704096	rs1274221627	C	T	c.1937+3C>T		c.1937+3C>T	splice_region_variant
1193	150704096	rs1274221627	C	A	c.1937+3C>A		c.1937+3C>A	splice_region_variant
1194	150704101		C	T	c.1937+8C>T		c.1937+8C>T	splice_region_variant
1195	150704102	rs767928608	C	T	c.1937+9C>T		c.1937+9C>T	intron_variant
1196	150704108	rs750832534	A	T	c.1937+15A>T		c.1937+15A>T	intron_variant
1197	150704114	rs111855806	G	A	c.1937+21G>A		c.1937+21G>A	intron_variant
1198	150704121	rs755778857	C	T	c.1937+28C>T		c.1937+28C>T	intron_variant
1199	150704122	rs547152209	G	A	c.1937+29G>A		c.1937+29G>A	intron_variant
1200	150704127	rs375280032	G	A	c.1937+34G>A		c.1937+34G>A	intron_variant
1201	150704132	rs754487076	G	C	c.1937+39G>C		c.1937+39G>C	intron_variant
1202	150704133	rs900861460	C	G	c.1937+40C>G		c.1937+40C>G	intron_variant
1203	150704136	rs778342579	C	T	c.1937+43C>T		c.1937+43C>T	intron_variant
1204	150704139	rs748108876	G	T	c.1937+46G>T		c.1937+46G>T	intron_variant
1205	150704142	rs369496580	C	G	c.1938-48C>G		c.1938-48C>G	intron_variant
1206	150704146	rs372459358	C	T	c.1938-44C>T		c.1938-44C>T	intron_variant
1207	150704146	rs372459358	C	A	c.1938-44C>A		c.1938-44C>A	intron_variant
1208	150704147	rs770756367	G	A	c.1938-43G>A		c.1938-43G>A	intron_variant
1209	150704154	rs1314244233	G	A	c.1938-36G>A		c.1938-36G>A	intron_variant
1210	150704168	rs1338177583	A	G	c.1938-22A>G		c.1938-22A>G	intron_variant
1211	150704170	rs1448004843	T	C	c.1938-20T>C		c.1938-20T>C	intron_variant
1212	150704173	rs377209786	C	T	c.1938-17C>T		c.1938-17C>T	intron_variant
1213	150704174	rs555722886	G	A	c.1938-16G>A		c.1938-16G>A	intron_variant
1214	150704175	rs1226678887	AC	A	c.1938-11delC		c.1938-11delC	intron_variant
1215	150704176	rs768779524	C	T	c.1938-14C>T		c.1938-14C>T	intron_variant
1216	150704180	rs774301804	T	C	c.1938-10T>C		c.1938-10T>C	intron_variant
1217	150704183	rs756604186	AC	A	c.1938-3delC		c.1938-3delC	splice_region_variant
1218	150704185	rs762353671	C	A	c.1938-5C>A		c.1938-5C>A	splice_region_variant
1219	150704185	rs762353671	C	T	c.1938-5C>T		c.1938-5C>T	splice_region_variant
1220	150704189	rs1441880402	G	C	c.1938-1G>C		c.1938-1G>C	splice_acceptor_variant
1221	150704190	rs768161653	G	T	p.Arg646Ser	p.Arg646Ser	c.1938G>T	missense_variant
1222	150704194	rs773671835	T	G	p.Cys648Gly	p.Cys648Gly	c.1942T>G	missense_variant
1223	150704198	rs761088789	T	C	p.Val649Ala	p.Val649Ala	c.1946T>C	missense_variant
1224	150704199	rs1186449616	G	A	p.Val649Val	p.Val649Val	c.1947G>A	synonymous_variant
1225	150704202	rs148623908	C	T	p.Phe650Phe	p.Phe650Phe	c.1950C>T	synonymous_variant
1226	150704205	rs753514014	G	A	p.Gly651Gly	p.Gly651Gly	c.1953G>A	synonymous_variant
1227	150704208	rs201515167	C	T	p.Leu652Leu	p.Leu652Leu	c.1956C>T	synonymous_variant
1228	150704209	rs764734274	G	A	p.Gly653Ser	p.Gly653Ser	c.1957G>A	missense_variant
1229	150704211	rs752212639	C	T	p.Gly653Gly	p.Gly653Gly	c.1959C>T	synonymous_variant
1230	150704215	rs1347479546	C	T	p.Arg655Trp	p.Arg655Trp	c.1963C>T	missense_variant
1231	150704216	rs777660351	G	A	p.Arg655Gln	p.Arg655Gln	c.1964G>A	missense_variant
1232	150704217	rs747000938	G	A	p.Arg655Arg	p.Arg655Arg	c.1965G>A	synonymous_variant
1233	150704222	rs1372170716	AC	A	p.His659ThrfsTer79	p.His659ThrfsTer79	c.1975delC	frameshift_variant
1234	150704234	rs1236815027	G	C	p.Cys661Ser	p.Cys661Ser	c.1982G>C	missense_variant
1235	150704235	rs370017827	C	T	p.Cys661Cys	p.Cys661Cys	c.1983C>T	synonymous_variant
1236	150704236	rs1344517843	G	A	p.Ala662Thr	p.Ala662Thr	c.1984G>A	missense_variant
1237	150704242	rs1205803315	G	C	p.Ala664Pro	p.Ala664Pro	c.1990G>C	missense_variant
1238	150704245	rs749461448	C	T	p.Arg665Cys	p.Arg665Cys	c.1993C>T	missense_variant
1239	150704246	rs7792133	G	A	p.Arg665His	p.Arg665His	c.1994G>A	missense_variant
1240	150704250	rs2566514	C	A	p.Ala666Ala	p.Ala666Ala	c.1998C>A	synonymous_variant
1241	150704250	rs2566514	C	G	p.Ala666Ala	p.Ala666Ala	c.1998C>G	synonymous_variant
1242	150704251	rs772317436	G	A	p.Val667Met	p.Val667Met	c.1999G>A	missense_variant
1243	150704251	rs772317436	G	T	p.Val667Leu	p.Val667Leu	c.1999G>T	missense_variant
1244	150704258	rs1454526769	C	T	p.Thr669Ile	p.Thr669Ile	c.2006C>T	missense_variant
1245	150704259	rs773831617	A	G	p.Thr669Thr	p.Thr669Thr	c.2007A>G	synonymous_variant
1246	150704259	rs773831617	A	C	p.Thr669Thr	p.Thr669Thr	c.2007A>C	synonymous_variant
1247	150704260	rs761321500	C	T	p.Arg670Trp	p.Arg670Trp	c.2008C>T	missense_variant
1248	150704261	rs766759667	G	A	p.Arg670Gln	p.Arg670Gln	c.2009G>A	missense_variant
1249	150704262	rs776862056	G	C	p.Arg670Arg	p.Arg670Arg	c.2010G>C	synonymous_variant
1250	150704277	rs140717927	C	T	p.Gly675Gly	p.Gly675Gly	c.2025C>T	synonymous_variant
1251	150704279	rs927699195	G	A	p.Gly676Glu	p.Gly676Glu	c.2027G>A	missense_variant
1252	150704280	rs764814991	G	A	p.Gly676Gly	p.Gly676Gly	c.2028G>A	synonymous_variant
1253	150704284	rs752392123	C	T	p.Arg678Trp	p.Arg678Trp	c.2032C>T	missense_variant
1254	150704285	rs757884791	G	A	p.Arg678Gln	p.Arg678Gln	c.2033G>A	missense_variant
1255	150704294	rs763654417	A	G	p.Gln681Arg	p.Gln681Arg	c.2042A>G	missense_variant
1256	150704298	rs1281403822	G	A	p.Leu682Leu	p.Leu682Leu	c.2046G>A	synonymous_variant
1257	150704305	rs757148244	G	A	p.Gly685Ser	p.Gly685Ser	c.2053G>A	missense_variant
1258	150704306	rs780983523	G	A	p.Gly685Asp	p.Gly685Asp	c.2054G>A	missense_variant
1259	150704307	rs745673605	C	T	p.Gly685Gly	p.Gly685Gly	c.2055C>T	synonymous_variant
1260	150704308	rs755188330	G	A	p.Asp686Asn	p.Asp686Asn	c.2056G>A	missense_variant
1261	150704310	rs779245100	C	T	p.Asp686Asp	p.Asp686Asp	c.2058C>T	synonymous_variant
1262	150704311	rs1450752209	G	A	p.Glu687Lys	p.Glu687Lys	c.2059G>A	missense_variant
1263	150704313	rs1182071149	G	A	p.Glu687Glu	p.Glu687Glu	c.2061G>A	synonymous_variant
1264	150704319	rs200567165	C	T	p.Cys689Cys	p.Cys689Cys	c.2067C>T	synonymous_variant
1265	150704320	rs772264138	G	A	p.Gly690Ser	p.Gly690Ser	c.2068G>A	missense_variant
1266	150704328	rs778063544	G	A	p.Glu692Glu	p.Glu692Glu	c.2076G>A	synonymous_variant
1267	150704329	rs933891344	G	A	p.Glu693Lys	p.Glu693Lys	c.2077G>A	missense_variant
1268	150704333	rs1390448535	C	G	p.Ala694Gly	p.Ala694Gly	c.2081C>G	missense_variant
1269	150704337	rs144370730	C	T	p.Phe695Phe	p.Phe695Phe	c.2085C>T	synonymous_variant
1270	150704338	rs771351659	C	T	p.Arg696Ter	p.Arg696Ter	c.2086C>T	stop_gained
1271	150704339	rs372783097	G	C	p.Arg696Pro	p.Arg696Pro	c.2087G>C	missense_variant
1272	150704339	rs372783097	G	A	p.Arg696Gln	p.Arg696Gln	c.2087G>A	missense_variant
1273	150704345	rs1348815575	G	A	p.Trp698Ter	p.Trp698Ter	c.2093G>A	stop_gained
1274	150704364	rs1409311991	G	C	p.Gln704His	p.Gln704His	c.2112G>C	missense_variant
1275	150704367	rs759845768	G	A	c.2112+3G>A		c.2112+3G>A	splice_region_variant
1276	150704371	rs1335400566	C	G	c.2112+7C>G		c.2112+7C>G	splice_region_variant
1277	150704372	rs529187927	C	CG	c.2112+8_2112+9insG		c.2112+8_2112+9insG	intron_variant
1278	150704372	rs529187927	C	T	c.2112+8C>T		c.2112+8C>T	splice_region_variant
1279	150704373	rs775113682	A	G	c.2112+9A>G		c.2112+9A>G	intron_variant
1280	150704374		GC	G	c.2112+13delC		c.2112+13delC	intron_variant
1281	150704375	rs1263521011	C	G	c.2112+11C>G		c.2112+11C>G	intron_variant
1282	150704379	rs1212200335	G	A	c.2112+15G>A		c.2112+15G>A	intron_variant
1283	150704380	rs889002180	C	A	c.2112+16C>A		c.2112+16C>A	intron_variant
1284	150704386	rs375508543	C	A	c.2112+22C>A		c.2112+22C>A	intron_variant
1285	150704388	rs368899020	C	G	c.2112+24C>G		c.2112+24C>G	intron_variant
1286	150704397	rs1180829390	G	GC	c.2112+38dupC		c.2112+38dupC	intron_variant
1287	150704400	rs3730305	C	G	c.2112+36C>G		c.2112+36C>G	intron_variant
1288	150704400	rs3730305	C	A	c.2112+36C>A		c.2112+36C>A	intron_variant
1289	150704401	rs558899370	C	G	c.2112+37C>G		c.2112+37C>G	intron_variant
1290	150704404	rs750416091	G	A	c.2112+40G>A		c.2112+40G>A	intron_variant
1291	150704406	rs374893931	G	T	c.2112+42G>T		c.2112+42G>T	intron_variant
1292	150704407	rs1169959515	A	C	c.2112+43A>C		c.2112+43A>C	intron_variant
1293	150704416	rs780051881	C	G	c.2112+52C>G		c.2112+52C>G	intron_variant
1294	150704427	rs1479804290	C	A	c.2112+63C>A		c.2112+63C>A	intron_variant
1295	150704431	rs193112107	C	T	c.2112+67C>T		c.2112+67C>T	intron_variant
1296	150705943	rs557380561	G	A	c.2113-75G>A		c.2113-75G>A	intron_variant
1297	150705946	rs1446521490	G	A	c.2113-72G>A		c.2113-72G>A	intron_variant
1298	150705950	rs1191248923	C	T	c.2113-68C>T		c.2113-68C>T	intron_variant
1299	150705955	rs1035590402	G	A	c.2113-63G>A		c.2113-63G>A	intron_variant
1300	150705956	rs1047870160	C	T	c.2113-62C>T		c.2113-62C>T	intron_variant
1301	150705961	rs1168973228	C	T	c.2113-57C>T		c.2113-57C>T	intron_variant
1302	150705967	rs752962923	G	A	c.2113-51G>A		c.2113-51G>A	intron_variant
1303	150705968	rs145555620	G	T	c.2113-50G>T		c.2113-50G>T	intron_variant
1304	150705969	rs1397768771	C	T	c.2113-49C>T		c.2113-49C>T	intron_variant
1305	150705969	rs1397768771	C	G	c.2113-49C>G		c.2113-49C>G	intron_variant
1306	150705972	rs777939816	C	A	c.2113-46C>A		c.2113-46C>A	intron_variant
1307	150705974	rs942254997	C	G	c.2113-44C>G		c.2113-44C>G	intron_variant
1308	150705975	rs1390513273	CT	C	c.2113-42delT		c.2113-42delT	intron_variant
1309	150705982	rs200471878	C	CG	c.2113-33dupG		c.2113-33dupG	intron_variant
1310	150705982	rs200471878	C	T	c.2113-36C>T		c.2113-36C>T	intron_variant
1311	150705985	rs771425547	G	A	c.2113-33G>A		c.2113-33G>A	intron_variant
1312	150705994	rs781533433	A	G	c.2113-24A>G		c.2113-24A>G	intron_variant
1313	150706004	rs775839582	G	A	c.2113-14G>A		c.2113-14G>A	intron_variant
1314	150706006	rs753971090	C	G	c.2113-12C>G		c.2113-12C>G	intron_variant
1315	150706008	rs1429558611	T	C	c.2113-10T>C		c.2113-10T>C	intron_variant
1316	150706009	rs1190922103	G	C	c.2113-9G>C		c.2113-9G>C	intron_variant
1317	150706010	rs768320782	T	C	c.2113-8T>C		c.2113-8T>C	splice_region_variant
1318	150706014	rs148909379	G	A	c.2113-4G>A		c.2113-4G>A	splice_region_variant
1319	150706017	rs1231931413	G	A	c.2113-1G>A		c.2113-1G>A	splice_acceptor_variant
1320	150706026	rs761198267	T	C	p.Cys707Cys	p.Cys707Cys	c.2121T>C	synonymous_variant
1321	150706032	rs146610736	C	G	p.Thr709Thr	p.Thr709Thr	c.2127C>G	synonymous_variant
1322	150706039	rs767103114	G	A	p.Val712Met	p.Val712Met	c.2134G>A	missense_variant
1323	150706045	rs922149871	G	C	p.Glu714Gln	p.Glu714Gln	c.2140G>C	missense_variant
1324	150706049	rs766207490	A	T	p.Asp715Val	p.Asp715Val	c.2144A>T	missense_variant
1325	150706053	rs753697327	C	T	p.Ala716Ala	p.Ala716Ala	c.2148C>T	synonymous_variant
1326	150706054	rs758641083	A	G	p.Lys717Glu	p.Lys717Glu	c.2149A>G	missense_variant
1327	150706060	rs369675314	G	A	p.Ala719Thr	p.Ala719Thr	c.2155G>A	missense_variant
1328	150706064	rs751844492	C	T	p.Ala720Val	p.Ala720Val	c.2159C>T	missense_variant
1329	150706066	rs757274860	C	T	p.Arg721Ter	p.Arg721Ter	c.2161C>T	stop_gained
1330	150706069	rs955023546	G	A	p.Asp722Asn	p.Asp722Asn	c.2164G>A	missense_variant
1331	150706074	rs1464708949	C	T	p.Ile723Ile	p.Ile723Ile	c.2169C>T	synonymous_variant
1332	150706075	rs200106471	T	C	p.Phe724Leu	p.Phe724Leu	c.2170T>C	missense_variant
1333	150706079	rs746296632	G	A	p.Ser725Asn	p.Ser725Asn	c.2174G>A	missense_variant
1334	150706080	rs756630118	C	T	p.Ser725Ser	p.Ser725Ser	c.2175C>T	synonymous_variant
1335	150706084	rs780348398	A	T	p.Lys727Ter	p.Lys727Ter	c.2179A>T	stop_gained
1336	150706085	rs749685830	A	G	p.Lys727Arg	p.Lys727Arg	c.2180A>G	missense_variant
1337	150706087	rs769049011	C	A	p.Arg728Arg	p.Arg728Arg	c.2182C>A	synonymous_variant
1338	150706088	rs374396706	G	A	p.Arg728Gln	p.Arg728Gln	c.2183G>A	missense_variant
1339	150706091	rs1386304113	G	A	p.Ser729Asn	p.Ser729Asn	c.2186G>A	missense_variant
1340	150706091	rs1386304113	G	C	p.Ser729Thr	p.Ser729Thr	c.2186G>C	missense_variant
1341	150706099	rs1293830431	C	A	p.Arg732Ser	p.Arg732Ser	c.2194C>A	missense_variant
1342	150706102	rs771478172	C	G	p.Gln733Glu	p.Gln733Glu	c.2197C>G	missense_variant
1343	150706107	rs1300072497	G	C	p.Arg734Ser	p.Arg734Ser	c.2202G>C	missense_variant
1344	150706109	rs1316950927	A	G	p.Tyr735Cys	p.Tyr735Cys	c.2204A>G	missense_variant
1345	150706112	rs544887797	G	A	p.Arg736Gln	p.Arg736Gln	c.2207G>A	missense_variant
1346	150706118	rs141288865	G	C	p.Ser738Thr	p.Ser738Thr	c.2213G>C	missense_variant
1347	150706118	rs141288865	G	A	p.Ser738Asn	p.Ser738Asn	c.2213G>A	missense_variant
1348	150706119	rs759370350	C	G	p.Ser738Arg	p.Ser738Arg	c.2214C>G	missense_variant
1349	150706119	rs759370350	C	T	p.Ser738Ser	p.Ser738Ser	c.2214C>T	synonymous_variant
1350	150706129	rs765169676	G	A	p.Glu742Lys	p.Glu742Lys	c.2224G>A	missense_variant
1351	150706135	rs187132464	C	T	p.Leu744Leu	p.Leu744Leu	c.2230C>T	synonymous_variant
1352	150706139	rs1251398570	A	T	p.Gln745Leu	p.Gln745Leu	c.2234A>T	missense_variant
1353	150706146	rs757509271	G	A	p.Leu747Leu	p.Leu747Leu	c.2241G>A	synonymous_variant
1354	150706154	rs1021432680	G	T	c.2245+4G>T		c.2245+4G>T	splice_region_variant
1355	150706156	rs767440947	C	T	c.2245+6C>T		c.2245+6C>T	splice_region_variant
1356	150706161	rs750540085	C	T	c.2245+11C>T		c.2245+11C>T	intron_variant
1357	150706165	rs756575103	C	T	c.2245+15C>T		c.2245+15C>T	intron_variant
1358	150706167	rs780507757	C	T	c.2245+17C>T		c.2245+17C>T	intron_variant
1359	150706168	rs749844059	C	A	c.2245+18C>A		c.2245+18C>A	intron_variant
1360	150706173	rs779400868	C	T	c.2245+23C>T		c.2245+23C>T	intron_variant
1361	150706174	rs1001492945	C	G	c.2245+24C>G		c.2245+24C>G	intron_variant
1362	150706175	rs747687905	C	T	c.2245+25C>T		c.2245+25C>T	intron_variant
1363	150706176	rs771768859	G	A	c.2245+26G>A		c.2245+26G>A	intron_variant
1364	150706176	rs771768859	G	T	c.2245+26G>T		c.2245+26G>T	intron_variant
1365	150706177	rs3730006	G	A	c.2245+27G>A		c.2245+27G>A	intron_variant
1366	150706181	rs1292521629	G	A	c.2245+31G>A		c.2245+31G>A	intron_variant
1367	150706184	rs905719620	C	G	c.2245+34C>G		c.2245+34C>G	intron_variant
1368	150706190	rs3730007	G	T	c.2245+40G>T		c.2245+40G>T	intron_variant
1369	150706197	rs1252141217	A	G	c.2245+47A>G		c.2245+47A>G	intron_variant
1370	150706199	rs776684280	A	G	c.2245+49A>G		c.2245+49A>G	intron_variant
1371	150706200	rs759617873	C	A	c.2245+50C>A		c.2245+50C>A	intron_variant
1372	150706200	rs759617873	C	T	c.2245+50C>T		c.2245+50C>T	intron_variant
1373	150706202	rs1251153264	C	T	c.2245+52C>T		c.2245+52C>T	intron_variant
1374	150706209	rs1454884995	T	C	c.2245+59T>C		c.2245+59T>C	intron_variant
1375	150706226	rs369016944	A	C	c.2246-51A>C		c.2246-51A>C	intron_variant
1376	150706228	rs761895313	G	A	c.2246-49G>A		c.2246-49G>A	intron_variant
1377	150706234	rs767812531	C	A	c.2246-43C>A		c.2246-43C>A	intron_variant
1378	150706235	rs1403413613	T	C	c.2246-42T>C		c.2246-42T>C	intron_variant
1379	150706236	rs117950441	C	G	c.2246-41C>G		c.2246-41C>G	intron_variant
1380	150706236	rs117950441	C	T	c.2246-41C>T		c.2246-41C>T	intron_variant
1381	150706237	rs374936984	C	T	c.2246-40C>T		c.2246-40C>T	intron_variant
1382	150706240	rs766504982	A	G	c.2246-37A>G		c.2246-37A>G	intron_variant
1383	150706241	rs540373794	G	C	c.2246-36G>C		c.2246-36G>C	intron_variant
1384	150706246	rs6969597	G	A	c.2246-31G>A		c.2246-31G>A	intron_variant
1385	150706250	rs201375634	G	A	c.2246-27G>A		c.2246-27G>A	intron_variant
1386	150706253	rs1449469069	TC	T	c.2246-23delC		c.2246-23delC	intron_variant
1387	150706254	rs1286491110	C	T	c.2246-23C>T		c.2246-23C>T	intron_variant
1388	150706259	rs1310352922	G	A	c.2246-18G>A		c.2246-18G>A	intron_variant
1389	150706259	rs1310352922	GC	G	c.2246-14delC		c.2246-14delC	intron_variant
1390	150706261	rs753125874	C	T	c.2246-16C>T		c.2246-16C>T	intron_variant
1391	150706262	rs1409584799	C	A	c.2246-15C>A		c.2246-15C>A	intron_variant
1392	150706265	rs1298719756	C	T	c.2246-12C>T		c.2246-12C>T	intron_variant
1393	150706267	rs757944871	C	T	c.2246-10C>T		c.2246-10C>T	intron_variant
1394	150706270	rs1203276008	C	G	c.2246-7C>G		c.2246-7C>G	splice_region_variant
1395	150706272	rs1274061650	C	T	c.2246-5C>T		c.2246-5C>T	splice_region_variant
1396	150706274	rs777448667	C	T	c.2246-3C>T		c.2246-3C>T	splice_region_variant
1397	150706275	rs995961601	A	C	c.2246-2A>C		c.2246-2A>C	splice_acceptor_variant
1398	150706277	rs370699534	G	A	p.Gly749Asp	p.Gly749Asp	c.2246G>A	missense_variant
1399	150706281	rs150225920	G	C	p.Leu750Leu	p.Leu750Leu	c.2250G>C	synonymous_variant
1400	150706282	rs1471729204	A	T	p.Ile751Phe	p.Ile751Phe	c.2251A>T	missense_variant
1401	150706288	rs745744386	G	C	p.Val753Leu	p.Val753Leu	c.2257G>C	missense_variant
1402	150706288	rs745744386	G	A	p.Val753Met	p.Val753Met	c.2257G>A	missense_variant
1403	150706289	rs769796380	T	A	p.Val753Glu	p.Val753Glu	c.2258T>A	missense_variant
1404	150706293	rs775108521	C	T	p.His754His	p.His754His	c.2262C>T	synonymous_variant
1405	150706295	rs762779648	G	A	p.Arg755Lys	p.Arg755Lys	c.2264G>A	missense_variant
1406	150706297	rs768385531	C	A	p.Arg756Arg	p.Arg756Arg	c.2266C>A	synonymous_variant
1407	150706302	rs773409991	G	T	p.Lys757Asn	p.Lys757Asn	c.2271G>T	missense_variant
1408	150706305	rs1357942550	G	C	p.Met758Ile	p.Met758Ile	c.2274G>C	missense_variant
1409	150706321	rs138716215	C	T	p.Arg764Cys	p.Arg764Cys	c.2290C>T	missense_variant
1410	150706326	rs1321721527	A	G	p.Ser765Ser	p.Ser765Ser	c.2295A>G	synonymous_variant
1411	150706329	rs1367753842	G	A	p.Val766Val	p.Val766Val	c.2298G>A	synonymous_variant
1412	150706335	rs1226529063	C	G	p.Asn768Lys	p.Asn768Lys	c.2304C>G	missense_variant
1413	150706336	rs766379749	C	G	p.Leu769Val	p.Leu769Val	c.2305C>G	missense_variant
1414	150706342	rs1345924925	A	T	p.Ser771Cys	p.Ser771Cys	c.2311A>T	missense_variant
1415	150706352	rs753925525	C	T	p.Ser774Phe	p.Ser774Phe	c.2321C>T	missense_variant
1416	150706353		C	G	p.Ser774Ser	p.Ser774Ser	c.2322C>G	splice_region_variant
1417	150706357	rs759909395	T	G	c.2324+2T>G		c.2324+2T>G	splice_donor_variant
1418	150706358	rs765801480	G	A	c.2324+3G>A		c.2324+3G>A	splice_region_variant
1419	150706366	rs753182267	C	T	c.2324+11C>T		c.2324+11C>T	intron_variant
1420	150706367	rs758763838	G	A	c.2324+12G>A		c.2324+12G>A	intron_variant
1421	150706367	rs758763838	G	C	c.2324+12G>C		c.2324+12G>C	intron_variant
1422	150706369	rs778054091	C	T	c.2324+14C>T		c.2324+14C>T	intron_variant
1423	150706370	rs751193242	T	A	c.2324+15T>A		c.2324+15T>A	intron_variant
1424	150706374	rs374067842	C	T	c.2324+19C>T		c.2324+19C>T	intron_variant
1425	150706376	rs774328421	G	GC	c.2324+28dupC		c.2324+28dupC	intron_variant
1426	150706376	rs774328421	G	A	c.2324+21G>A		c.2324+21G>A	intron_variant
1427	150706377	rs3918198	C	A	c.2324+22C>A		c.2324+22C>A	intron_variant
1428	150706378	rs745405515	C	A	c.2324+23C>A		c.2324+23C>A	intron_variant
1429	150706380	rs769229687	C	G	c.2324+25C>G		c.2324+25C>G	intron_variant
1430	150706380	rs769229687	C	T	c.2324+25C>T		c.2324+25C>T	intron_variant
1431	150706381	rs1248075990	C	T	c.2324+26C>T		c.2324+26C>T	intron_variant
1432	150706382	rs749242080	C	G	c.2324+27C>G		c.2324+27C>G	intron_variant
1433	150706383	rs753482	C	A	c.2324+28C>A		c.2324+28C>A	intron_variant
1434	150706383	rs753482	C	G	c.2324+28C>G		c.2324+28C>G	intron_variant
1435	150706383	rs753482	C	CA	c.2324+29dupA		c.2324+29dupA	intron_variant
1436	150706383	rs753482	C	T	c.2324+28C>T		c.2324+28C>T	intron_variant
1437	150706384	rs770789552	A	G	c.2324+29A>G		c.2324+29A>G	intron_variant
1438	150706387	rs766574871	CCT	C	c.2324+33_2324+34delCT		c.2324+33_2324+34delCT	intron_variant
1439	150706389	rs1320225738	T	C	c.2324+34T>C		c.2324+34T>C	intron_variant
1440	150706393	rs1045193554	C	T	c.2324+38C>T		c.2324+38C>T	intron_variant
1441	150706402	rs1344375089	C	G	c.2324+47C>G		c.2324+47C>G	intron_variant
1442	150706403	rs1229033740	T	A	c.2324+48T>A		c.2324+48T>A	intron_variant
1443	150706406	rs1268730001	C	T	c.2324+51C>T		c.2324+51C>T	intron_variant
1444	150706413	rs1324984598	C	CCCT	c.2325-64_2325-62dupTCC		c.2325-64_2325-62dupTCC	intron_variant
1445	150706436	rs142498418	G	GC	c.2325-45dupC		c.2325-45dupC	intron_variant
1446	150706436	rs142498418	G	C	c.2325-50G>C		c.2325-50G>C	intron_variant
1447	150706439	rs1331049759	C	CG	c.2325-47_2325-46insG		c.2325-47_2325-46insG	intron_variant
1448	150706441	rs61577628	C	CT	c.2325-45_2325-44insT		c.2325-45_2325-44insT	intron_variant
1449	150706442	rs137995185	A	T	c.2325-44A>T		c.2325-44A>T	intron_variant
1450	150706444	rs765279435	C	G	c.2325-42C>G		c.2325-42C>G	intron_variant
1451	150706444	rs765279435	C	T	c.2325-42C>T		c.2325-42C>T	intron_variant
1452	150706444	rs765279435	C	A	c.2325-42C>A		c.2325-42C>A	intron_variant
1453	150706451	rs753230057	T	A	c.2325-35T>A		c.2325-35T>A	intron_variant
1454	150706456	rs764499455	C	G	c.2325-30C>G		c.2325-30C>G	intron_variant
1455	150706457	rs1158962170	C	T	c.2325-29C>T		c.2325-29C>T	intron_variant
1456	150706469	rs1410522293	C	T	c.2325-17C>T		c.2325-17C>T	intron_variant
1457	150706470	rs1290230441	CT	C	c.2325-15delT		c.2325-15delT	intron_variant
1458	150706473	rs527595098	T	TC	c.2325-9dupC		c.2325-9dupC	intron_variant
1459	150706474	rs767249476	C	T	c.2325-12C>T		c.2325-12C>T	intron_variant
1460	150706479	rs1259967921	C	T	c.2325-7C>T		c.2325-7C>T	splice_region_variant
1461	150706480	rs1051395795	C	T	c.2325-6C>T		c.2325-6C>T	splice_region_variant
1462	150706491		C	G	p.Ala777Gly	p.Ala777Gly	c.2330C>G	missense_variant
1463	150706492	rs1287334398	C	T	p.Ala777Ala	p.Ala777Ala	c.2331C>T	synonymous_variant
1464	150706502	rs200183107	G	C	p.Val781Leu	p.Val781Leu	c.2341G>C	missense_variant
1465	150706513	rs536326010	C	T	p.Asp784Asp	p.Asp784Asp	c.2352C>T	synonymous_variant
1466	150706516	rs779498246	C	T	p.Thr785Thr	p.Thr785Thr	c.2355C>T	synonymous_variant
1467	150706516	rs779498246	C	A	p.Thr785Thr	p.Thr785Thr	c.2355C>A	synonymous_variant
1468	150706516	rs779498246	C	G	p.Thr785Thr	p.Thr785Thr	c.2355C>G	synonymous_variant
1469	150706517	rs749182113	G	A	p.Gly786Arg	p.Gly786Arg	c.2356G>A	missense_variant
1470	150706525	rs1161757319	G	T	p.Gln788His	p.Gln788His	c.2364G>T	missense_variant
1471	150706525	rs1161757319	G	A	p.Gln788Gln	p.Gln788Gln	c.2364G>A	synonymous_variant
1472	150706532	rs754884137	C	A	p.Leu791Met	p.Leu791Met	c.2371C>A	missense_variant
1473	150706545	rs368180942	C	T	p.Pro795Leu	p.Pro795Leu	c.2384C>T	missense_variant
1474	150706546	rs776809785	G	A	p.Pro795Pro	p.Pro795Pro	c.2385G>A	synonymous_variant
1475	150706546	rs776809785	G	C	p.Pro795Pro	p.Pro795Pro	c.2385G>C	synonymous_variant
1476	150706550	rs1342794424	G	A	p.Asp797Asn	p.Asp797Asn	c.2389G>A	missense_variant
1477	150706559	rs1042826236	G	A	p.Gly800Ser	p.Gly800Ser	c.2398G>A	missense_variant
1478	150706570	rs746131743	G	A	p.Pro803Pro	p.Pro803Pro	c.2409G>A	synonymous_variant
1479	150706573	rs1282151256	C	G	p.Pro804Pro	p.Pro804Pro	c.2412C>G	synonymous_variant
1480	150706581	rs1276221803	C	A	p.Pro807His	p.Pro807His	c.2420C>A	missense_variant
1481	150706582	rs1481802272	C	G	p.Pro807Pro	p.Pro807Pro	c.2421C>G	synonymous_variant
1482	150706582	rs1481802272	C	T	p.Pro807Pro	p.Pro807Pro	c.2421C>T	synonymous_variant
1483	150706588	rs1194701040	T	G	p.Leu809Leu	p.Leu809Leu	c.2427T>G	synonymous_variant
1484	150706593	rs1257492468	A	G	p.Glu811Gly	p.Glu811Gly	c.2432A>G	missense_variant
1485	150706596	rs769910730	C	A	p.Ala812Glu	p.Ala812Glu	c.2435C>A	missense_variant
1486	150706596	rs769910730	C	T	p.Ala812Val	p.Ala812Val	c.2435C>T	missense_variant
1487	150706597	rs1185942994	G	C	p.Ala812Ala	p.Ala812Ala	c.2436G>C	synonymous_variant
1488	150706603	rs1489319756	G	A	p.Leu814Leu	p.Leu814Leu	c.2442G>A	synonymous_variant
1489	150706604	rs775448385	A	G	p.Ser815Gly	p.Ser815Gly	c.2443A>G	missense_variant
1490	150706608	rs1170693777	G	A	p.Arg816His	p.Arg816His	c.2447G>A	missense_variant
1491	150706609	rs763471631	C	G	p.Arg816Arg	p.Arg816Arg	c.2448C>G	synonymous_variant
1492	150706616	rs1402836375	G	T	p.Asp819Tyr	p.Asp819Tyr	c.2455G>T	missense_variant
1493	150706618	rs764734300	C	G	p.Asp819Glu	p.Asp819Glu	c.2457C>G	missense_variant
1494	150706620	rs1332019713	C	T	p.Pro820Leu	p.Pro820Leu	c.2459C>T	missense_variant
1495	150706621	rs137919476	G	A	p.Pro820Pro	p.Pro820Pro	c.2460G>A	synonymous_variant
1496	150706624	rs538467705	G	A	p.Pro821Pro	p.Pro821Pro	c.2463G>A	synonymous_variant
1497	150706627	rs558767937	G	A	p.Ala822Ala	p.Ala822Ala	c.2466G>A	synonymous_variant
1498	150706632	rs747502487	C	T	p.Thr824Ile	p.Thr824Ile	c.2471C>T	missense_variant
1499	150706638	rs1199215443	C	T	p.Pro826Leu	p.Pro826Leu	c.2477C>T	missense_variant
1500	150706639	rs1242971692	C	T	p.Pro826Pro	p.Pro826Pro	c.2478C>T	synonymous_variant
1501	150706640	rs3918232	G	A	p.Val827Met	p.Val827Met	c.2479G>A	missense_variant
1502	150706645	rs1190864962	A	C	p.Ala828Ala	p.Ala828Ala	c.2484A>C	synonymous_variant
1503	150706662	rs1179426313	A	AGGGCAGCCCTGGTGAG	c.2510_2512+13dupCTGGTGAGGGGCAGCC		c.2510_2512+13dupCTGGTGAGGGGCAGCC	frameshift_variant
1504	150706663	rs199636732	G	A	p.Lys834Lys	p.Lys834Lys	c.2502G>A	synonymous_variant
1505	150706666	rs754869313	C	T	p.Gly835Gly	p.Gly835Gly	c.2505C>T	synonymous_variant
1506	150706680	rs1405216746	G	A	c.2512+7G>A		c.2512+7G>A	splice_region_variant
1507	150706692	rs758172542	A	C	c.2512+19A>C		c.2512+19A>C	intron_variant
1508	150706693	rs3918199	G	A	c.2512+20G>A		c.2512+20G>A	intron_variant
1509	150706700	rs1437467362	G	T	c.2512+27G>T		c.2512+27G>T	intron_variant
1510	150706709	rs1298466529	G	T	c.2512+36G>T		c.2512+36G>T	intron_variant
1511	150706718	rs1301412821	C	T	c.2512+45C>T		c.2512+45C>T	intron_variant
1512	150706719	rs1313418948	C	T	c.2512+46C>T		c.2512+46C>T	intron_variant
1513	150706721	rs369082701	GC	G	c.2512+52delC		c.2512+52delC	intron_variant
1514	150706721	rs369082701	G	A	c.2512+48G>A		c.2512+48G>A	intron_variant
1515	150706722	rs989713968	C	T	c.2512+49C>T		c.2512+49C>T	intron_variant
1516	150706724	rs1263095358	C	T	c.2512+51C>T		c.2512+51C>T	intron_variant
1517	150706726	rs1193270867	ACCCCCGG	A	c.2512+58_2512+64delCGGCCCC		c.2512+58_2512+64delCGGCCCC	intron_variant
1518	150706732	rs963523979	G	T	c.2512+59G>T		c.2512+59G>T	intron_variant
1519	150706736	rs554263131	C	T	c.2512+63C>T		c.2512+63C>T	intron_variant
1520	150706741	rs3918200	C	A	c.2512+68C>A		c.2512+68C>A	intron_variant
1521	150707129	rs1365613435	A	C	c.2513-74A>C		c.2513-74A>C	intron_variant
1522	150707137	rs765646083	ACAT	A	c.2513-63_2513-61delTCA		c.2513-63_2513-61delTCA	intron_variant
1523	150707166	rs372104569	G	A	c.2513-37G>A		c.2513-37G>A	intron_variant
1524	150707169	rs1246553953	C	T	c.2513-34C>T		c.2513-34C>T	intron_variant
1525	150707171	rs746033233	T	G	c.2513-32T>G		c.2513-32T>G	intron_variant
1526	150707171	rs746033233	T	C	c.2513-32T>C		c.2513-32T>C	intron_variant
1527	150707173	rs1191957581	T	C	c.2513-30T>C		c.2513-30T>C	intron_variant
1528	150707175		C	T	c.2513-28C>T		c.2513-28C>T	intron_variant
1529	150707182	rs1431545056	C	T	c.2513-21C>T		c.2513-21C>T	intron_variant
1530	150707185	rs200032919	C	T	c.2513-18C>T		c.2513-18C>T	intron_variant
1531	150707186	rs762533004	CTG	C	c.2513-14_2513-13delTG		c.2513-14_2513-13delTG	intron_variant
1532	150707188	rs775601167	G	A	c.2513-15G>A		c.2513-15G>A	intron_variant
1533	150707190	rs1161188385	G	T	c.2513-13G>T		c.2513-13G>T	intron_variant
1534	150707191	rs1343186027	C	T	c.2513-12C>T		c.2513-12C>T	intron_variant
1535	150707192	rs552075241	A	G	c.2513-11A>G		c.2513-11A>G	intron_variant
1536	150707193	rs1293772704	C	G	c.2513-10C>G		c.2513-10C>G	intron_variant
1537	150707195	rs768907280	A	C	c.2513-8A>C		c.2513-8A>C	splice_region_variant
1538	150707198	rs774986194	C	T	c.2513-5C>T		c.2513-5C>T	splice_region_variant
1539	150707204	rs941391591	T	C	p.Gly838Gly	p.Gly838Gly	c.2514T>C	splice_region_variant
1540	150707210	rs762478592	T	A	p.Pro840Pro	p.Pro840Pro	c.2520T>A	synonymous_variant
1541	150707211	rs767928670	C	T	p.Pro841Ser	p.Pro841Ser	c.2521C>T	missense_variant
1542	150707211	rs767928670	C	G	p.Pro841Ala	p.Pro841Ala	c.2521C>G	missense_variant
1543	150707212	rs760324893	C	T	p.Pro841Leu	p.Pro841Leu	c.2522C>T	missense_variant
1544	150707213	rs1316671284	C	T	p.Pro841Pro	p.Pro841Pro	c.2523C>T	synonymous_variant
1545	150707214	rs1222727029	C	G	p.Pro842Ala	p.Pro842Ala	c.2524C>G	missense_variant
1546	150707215	rs920415717	C	G	p.Pro842Arg	p.Pro842Arg	c.2525C>G	missense_variant
1547	150707216	rs765979092	C	T	p.Pro842Pro	p.Pro842Pro	c.2526C>T	synonymous_variant
1548	150707216	rs765979092	C	G	p.Pro842Pro	p.Pro842Pro	c.2526C>G	synonymous_variant
1549	150707217	rs753566332	G	A	p.Gly843Ser	p.Gly843Ser	c.2527G>A	missense_variant
1550	150707217	rs753566332	G	C	p.Gly843Arg	p.Gly843Arg	c.2527G>C	missense_variant
1551	150707223	rs1221922618	G	A	p.Val845Met	p.Val845Met	c.2533G>A	missense_variant
1552	150707224	rs759020736	T	G	p.Val845Gly	p.Val845Gly	c.2534T>G	missense_variant
1553	150707224	rs759020736	T	C	p.Val845Ala	p.Val845Ala	c.2534T>C	missense_variant
1554	150707225	rs764780722	G	T	p.Val845Val	p.Val845Val	c.2535G>T	synonymous_variant
1555	150707226	rs1184231858	C	T	p.Arg846Trp	p.Arg846Trp	c.2536C>T	missense_variant
1556	150707227	rs369652420	G	C	p.Arg846Pro	p.Arg846Pro	c.2537G>C	missense_variant
1557	150707227	rs369652420	G	A	p.Arg846Gln	p.Arg846Gln	c.2537G>A	missense_variant
1558	150707231	rs1418315596	C	T	p.Asp847Asp	p.Asp847Asp	c.2541C>T	synonymous_variant
1559	150707233	rs758334142	C	G	p.Pro848Arg	p.Pro848Arg	c.2543C>G	missense_variant
1560	150707235	rs777579370	C	T	p.Arg849Trp	p.Arg849Trp	c.2545C>T	missense_variant
1561	150707235	rs777579370	C	A	p.Arg849Arg	p.Arg849Arg	c.2545C>A	synonymous_variant
1562	150707236	rs751345639	G	A	p.Arg849Gln	p.Arg849Gln	c.2546G>A	missense_variant
1563	150707243	rs543098320	C	A	p.Pro851Pro	p.Pro851Pro	c.2553C>A	synonymous_variant
1564	150707245	rs757119361	C	T	p.Pro852Leu	p.Pro852Leu	c.2555C>T	missense_variant
1565	150707245	rs757119361	C	G	p.Pro852Arg	p.Pro852Arg	c.2555C>G	missense_variant
1566	150707246	rs749580750	G	A	p.Pro852Pro	p.Pro852Pro	c.2556G>A	synonymous_variant
1567	150707251	rs148919189	C	T	p.Thr854Met	p.Thr854Met	c.2561C>T	missense_variant
1568	150707252	rs779140609	G	A	p.Thr854Thr	p.Thr854Thr	c.2562G>A	synonymous_variant
1569	150707253	rs145765422	C	G	p.Leu855Val	p.Leu855Val	c.2563C>G	missense_variant
1570	150707254	rs1315260887	T	A	p.Leu855Gln	p.Leu855Gln	c.2564T>A	missense_variant
1571	150707255	rs772726702	G	A	p.Leu855Leu	p.Leu855Leu	c.2565G>A	synonymous_variant
1572	150707256	rs376431860	C	T	p.Arg856Cys	p.Arg856Cys	c.2566C>T	missense_variant
1573	150707256	rs376431860	C	G	p.Arg856Gly	p.Arg856Gly	c.2566C>G	missense_variant
1574	150707257	rs201579252	G	A	p.Arg856His	p.Arg856His	c.2567G>A	missense_variant
1575	150707260	rs771374633	A	G	p.Gln857Arg	p.Gln857Arg	c.2570A>G	missense_variant
1576	150707269	rs895691369	CCTT	C	p.Phe862del	p.Phe862del	c.2584_2586delTTC	inframe_deletion
1577	150707270	rs776130899	C	T	p.Thr860Thr	p.Thr860Thr	c.2580C>T	synonymous_variant
1578	150707271	rs759248385	T	C	p.Phe861Leu	p.Phe861Leu	c.2581T>C	missense_variant
1579	150707286	rs764658454	A	C	p.Thr866Pro	p.Thr866Pro	c.2596A>C	missense_variant
1580	150707287	rs752214364	C	T	p.Thr866Ile	p.Thr866Ile	c.2597C>T	missense_variant
1581	150707289	rs762840310	T	A	p.Ser867Thr	p.Ser867Thr	c.2599T>A	missense_variant
1582	150707292	rs1162507771	C	T	p.Pro868Ser	p.Pro868Ser	c.2602C>T	missense_variant
1583	150707298	rs1390347668	A	C	p.Ser870Arg	p.Ser870Arg	c.2608A>C	missense_variant
1584	150707299	rs200630478	G	A	p.Ser870Asn	p.Ser870Asn	c.2609G>A	missense_variant
1585	150707299	rs200630478	G	C	p.Ser870Thr	p.Ser870Thr	c.2609G>C	missense_variant
1586	150707312	rs34967063	G	A	p.Leu874Leu	p.Leu874Leu	c.2622G>A	synonymous_variant
1587	150707313	rs866146324	C	T	p.Arg875Trp	p.Arg875Trp	c.2623C>T	missense_variant
1588	150707314	rs201601172	G	A	p.Arg875Gln	p.Arg875Gln	c.2624G>A	missense_variant
1589	150707314	rs201601172	G	T	p.Arg875Leu	p.Arg875Leu	c.2624G>T	missense_variant
1590	150707315	rs1305003558	G	A	p.Arg875Arg	p.Arg875Arg	c.2625G>A	synonymous_variant
1591	150707324	rs755265800	C	T	p.Ser878Ser	p.Ser878Ser	c.2634C>T	synonymous_variant
1592	150707327	rs779085522	C	T	p.Thr879Thr	p.Thr879Thr	c.2637C>T	synonymous_variant
1593	150707329	rs1321445146	T	G	p.Leu880Trp	p.Leu880Trp	c.2639T>G	missense_variant
1594	150707332	rs200507709	C	T	p.Ala881Val	p.Ala881Val	c.2642C>T	missense_variant
1595	150707337	rs1344503538	G	A	p.Glu883Lys	p.Glu883Lys	c.2647G>A	missense_variant
1596	150707338	rs772233091	A	G	p.Glu883Gly	p.Glu883Gly	c.2648A>G	missense_variant
1597	150707340	rs778119632	C	G	p.Pro884Ala	p.Pro884Ala	c.2650C>G	missense_variant
1598	150707340	rs778119632	C	T	p.Pro884Ser	p.Pro884Ser	c.2650C>T	missense_variant
1599	150707342	rs899162473	C	T	p.Pro884Pro	p.Pro884Pro	c.2652C>T	synonymous_variant
1600	150707344	rs3918201	G	T	p.Arg885Met	p.Arg885Met	c.2654G>T	missense_variant
1601	150707344	rs3918201	G	C	p.Arg885Thr	p.Arg885Thr	c.2654G>C	missense_variant
1602	150707344	rs3918201	G	A	p.Arg885Lys	p.Arg885Lys	c.2654G>A	missense_variant
1603	150707357	rs1239035747	G	T	p.Glu889Asp	p.Glu889Asp	c.2667G>T	missense_variant
1604	150707359	rs771191823	T	C	p.Leu890Pro	p.Leu890Pro	c.2669T>C	missense_variant
1605	150707361	rs777055372	G	C	p.Glu891Gln	p.Glu891Gln	c.2671G>C	missense_variant
1606	150707362	rs142910826	A	C	p.Glu891Ala	p.Glu891Ala	c.2672A>C	missense_variant
1607	150707363	rs199911901	G	A	p.Glu891Glu	p.Glu891Glu	c.2673G>A	synonymous_variant
1608	150707370	rs1165723490	A	G	p.Ser894Gly	p.Ser894Gly	c.2680A>G	missense_variant
1609	150707387	rs1415595077	C	T	c.2685+12C>T		c.2685+12C>T	intron_variant
1610	150707388	rs1178899905	C	A	c.2685+13C>A		c.2685+13C>A	intron_variant
1611	150707392	rs200006061	A	G	c.2685+17A>G		c.2685+17A>G	intron_variant
1612	150707399	rs762432371	A	G	c.2685+24A>G		c.2685+24A>G	intron_variant
1613	150707401	rs763721320	A	T	c.2685+26A>T		c.2685+26A>T	intron_variant
1614	150707404	rs13305982	G	A	c.2685+29G>A		c.2685+29G>A	intron_variant
1615	150707410	rs761815167	A	G	c.2685+35A>G		c.2685+35A>G	intron_variant
1616	150707411	rs767160934	G	A	c.2685+36G>A		c.2685+36G>A	intron_variant
1617	150707412	rs374604688	A	G	c.2685+37A>G		c.2685+37A>G	intron_variant
1618	150707415	rs3730010	C	T	c.2685+40C>T		c.2685+40C>T	intron_variant
1619	150707415	rs3730010	C	G	c.2685+40C>G		c.2685+40C>G	intron_variant
1620	150707416	rs544545342	G	A	c.2685+41G>A		c.2685+41G>A	intron_variant
1621	150707418	rs978432939	G	C	c.2685+43G>C		c.2685+43G>C	intron_variant
1622	150707421	rs758394857	G	A	c.2685+46G>A		c.2685+46G>A	intron_variant
1623	150707426	rs777972879	G	A	c.2685+51G>A		c.2685+51G>A	intron_variant
1624	150707448	rs1229673952	A	G	c.2685+73A>G		c.2685+73A>G	intron_variant
1625	150707449	rs1288494114	C	A	c.2685+74C>A		c.2685+74C>A	intron_variant
1626	150707633	rs374709286	G	A	c.2686-52G>A		c.2686-52G>A	intron_variant
1627	150707642	rs1190549981	A	G	c.2686-43A>G		c.2686-43A>G	intron_variant
1628	150707650	rs1192363683	T	G	c.2686-35T>G		c.2686-35T>G	intron_variant
1629	150707651	rs1028407047	G	A	c.2686-34G>A		c.2686-34G>A	intron_variant
1630	150707656	rs953367778	C	T	c.2686-29C>T		c.2686-29C>T	intron_variant
1631	150707662	rs1399221703	C	T	c.2686-23C>T		c.2686-23C>T	intron_variant
1632	150707675	rs1438722177	G	C	c.2686-10G>C		c.2686-10G>C	intron_variant
1633	150707676	rs781484225	C	T	c.2686-9C>T		c.2686-9C>T	intron_variant
1634	150707679	rs376535468	C	A	c.2686-6C>A		c.2686-6C>A	splice_region_variant
1635	150707679	rs376535468	C	T	c.2686-6C>T		c.2686-6C>T	splice_region_variant
1636	150707680	rs770196062	G	A	c.2686-5G>A		c.2686-5G>A	splice_region_variant
1637	150707689	rs1283127109	C	A	p.Pro897His	p.Pro897His	c.2690C>A	missense_variant
1638	150707690	rs201032611	C	A	p.Pro897Pro	p.Pro897Pro	c.2691C>A	synonymous_variant
1639	150707691	rs751033342	C	CG	p.Arg899ThrfsTer133	p.Arg899ThrfsTer133	c.2693dupG	frameshift_variant
1640	150707692	rs749040665	GACGCT	G	p.Tyr900GlyfsTer130	p.Tyr900GlyfsTer130	c.2697_2701delCTACG	frameshift_variant
1641	150707692	rs749040665	G	A	p.Arg898Gln	p.Arg898Gln	c.2693G>A	missense_variant
1642	150707693	rs147400783	A	T	p.Arg898Arg	p.Arg898Arg	c.2694A>T	synonymous_variant
1643	150707694	rs182213442	C	T	p.Arg899Cys	p.Arg899Cys	c.2695C>T	missense_variant
1644	150707695	rs138139729	G	A	p.Arg899His	p.Arg899His	c.2696G>A	missense_variant
1645	150707699	rs143521490	C	G	p.Tyr900Ter	p.Tyr900Ter	c.2700C>G	stop_gained
1646	150707699	rs143521490	C	T	p.Tyr900Tyr	p.Tyr900Tyr	c.2700C>T	synonymous_variant
1647	150707704	rs760523881	A	G	p.Glu902Gly	p.Glu902Gly	c.2705A>G	missense_variant
1648	150707718	rs150546625	C	T	p.Arg907Cys	p.Arg907Cys	c.2719C>T	missense_variant
1649	150707726	rs764019698	C	A	p.Pro909Pro	p.Pro909Pro	c.2727C>A	synonymous_variant
1650	150707726	rs764019698	C	T	p.Pro909Pro	p.Pro909Pro	c.2727C>T	synonymous_variant
1651	150707728	rs1236633438	C	G	p.Thr910Arg	p.Thr910Arg	c.2729C>G	missense_variant
1652	150707728	rs1236633438	C	T	p.Thr910Met	p.Thr910Met	c.2729C>T	missense_variant
1653	150707729	rs568375533	G	A	p.Thr910Thr	p.Thr910Thr	c.2730G>A	synonymous_variant
1654	150707732	rs1356691230	G	A	p.Leu911Leu	p.Leu911Leu	c.2733G>A	synonymous_variant
1655	150707738	rs534124282	G	A	p.Glu913Glu	p.Glu913Glu	c.2739G>A	synonymous_variant
1656	150707749	rs1205198892	A	G	p.Gln917Arg	p.Gln917Arg	c.2750A>G	missense_variant
1657	150707752	rs781651166	T	G	p.Phe918Cys	p.Phe918Cys	c.2753T>G	missense_variant
1658	150707755	rs370602493	C	A	p.Pro919Gln	p.Pro919Gln	c.2756C>A	missense_variant
1659	150707755	rs370602493	C	T	p.Pro919Leu	p.Pro919Leu	c.2756C>T	missense_variant
1660	150707755	rs370602493	C	G	p.Pro919Arg	p.Pro919Arg	c.2756C>G	missense_variant
1661	150707756	rs553801426	G	A	p.Pro919Pro	p.Pro919Pro	c.2757G>A	synonymous_variant
1662	150707758	rs1369383540	C	T	p.Ser920Leu	p.Ser920Leu	c.2759C>T	missense_variant
1663	150707759	rs748835278	G	A	p.Ser920Ser	p.Ser920Ser	c.2760G>A	synonymous_variant
1664	150707760	rs1161928654	G	A	p.Val921Met	p.Val921Met	c.2761G>A	missense_variant
1665	150707764	rs768378940	C	T	p.Ala922Val	p.Ala922Val	c.2765C>T	missense_variant
1666	150707765	rs1309870129	G	A	p.Ala922Ala	p.Ala922Ala	c.2766G>A	synonymous_variant
1667	150707775	rs761328611	C	CCA	p.Leu927HisfsTer32	p.Leu927HisfsTer32	c.2778_2779dupAC	frameshift_variant
1668	150707780	rs773696828	G	T	p.Leu927Leu	p.Leu927Leu	c.2781G>T	synonymous_variant
1669	150707788	rs747661055	C	A	p.Thr930Asn	p.Thr930Asn	c.2789C>A	missense_variant
1670	150707793	rs1312497678	C	T	p.Leu932Leu	p.Leu932Leu	c.2794C>T	synonymous_variant
1671	150707795	rs771755315	G	A	p.Leu932Leu	p.Leu932Leu	c.2796G>A	synonymous_variant
1672	150707811	rs760761084	C	T	p.Arg938Trp	p.Arg938Trp	c.2812C>T	missense_variant
1673	150707812	rs770778320	G	T	p.Arg938Leu	p.Arg938Leu	c.2813G>T	missense_variant
1674	150707812	rs770778320	G	A	p.Arg938Gln	p.Arg938Gln	c.2813G>A	missense_variant
1675	150707813	rs149654049	G	T	p.Arg938Arg	p.Arg938Arg	c.2814G>T	synonymous_variant
1676	150707816	rs764405857	C	A	p.Tyr939Ter	p.Tyr939Ter	c.2817C>A	stop_gained
1677	150707819	rs1462961267	C	T	p.Tyr940Tyr	p.Tyr940Tyr	c.2820C>T	synonymous_variant
1678	150707829	rs367558109	T	C	p.Ser944Pro	p.Ser944Pro	c.2830T>C	missense_variant
1679	150707830	rs61747096	C	T	p.Ser944Leu	p.Ser944Leu	c.2831C>T	missense_variant
1680	150707831	rs139739639	G	A	p.Ser944Ser	p.Ser944Ser	c.2832G>A	synonymous_variant
1681	150707832	rs750866232	G	A	p.Ala945Thr	p.Ala945Thr	c.2833G>A	missense_variant
1682	150707836	rs1371374910	C	G	p.Pro946Arg	p.Pro946Arg	c.2837C>G	missense_variant
1683	150707837	rs3918233	C	T	p.Pro946Pro	p.Pro946Pro	c.2838C>T	synonymous_variant
1684	150707844	rs780348248	C	T	p.His949Tyr	p.His949Tyr	c.2845C>T	missense_variant
1685	150707850	rs754262253	G	A	p.Gly951Arg	p.Gly951Arg	c.2851G>A	missense_variant
1686	150707850	rs754262253	G	C	p.Gly951Arg	p.Gly951Arg	c.2851G>C	missense_variant
1687	150707854	rs755336683	A	G	p.Glu952Gly	p.Glu952Gly	c.2855A>G	missense_variant
1688	150707860		A	G	p.His954Arg	p.His954Arg	c.2861A>G	missense_variant
1689	150707861	rs556239438	C	T	p.His954His	p.His954His	c.2862C>T	synonymous_variant
1690	150707868	rs747812771	G	A	p.Val957Ile	p.Val957Ile	c.2869G>A	missense_variant
1691	150707870	rs771704067	A	G	p.Val957Val	p.Val957Val	c.2871A>G	synonymous_variant
1692	150707876	rs1160250852	G	A	p.Val959Val	p.Val959Val	c.2877G>A	synonymous_variant
1693	150707888	rs1226013028	G	A	p.Arg963Arg	p.Arg963Arg	c.2889G>A	synonymous_variant
1694	150707889	rs746881806	A	C	p.Thr964Pro	p.Thr964Pro	c.2890A>C	missense_variant
1695	150707890	rs771011352	C	G	p.Thr964Ser	p.Thr964Ser	c.2891C>G	missense_variant
1696	150707895	rs575721087	G	A	p.Asp966Asn	p.Asp966Asn	c.2896G>A	missense_variant
1697	150707899	rs1262902081	A	G	c.2896+4A>G		c.2896+4A>G	splice_region_variant
1698	150707901	rs1465544397	G	A	c.2896+6G>A		c.2896+6G>A	splice_region_variant
1699	150707908	rs759356575	G	A	c.2896+13G>A		c.2896+13G>A	intron_variant
1700	150707914	rs769538431	G	A	c.2896+19G>A		c.2896+19G>A	intron_variant
1701	150707916	rs1178358765	A	C	c.2896+21A>C		c.2896+21A>C	intron_variant
1702	150707928	rs1359761827	AGCAGGGTTGGGACCGGCCCCTCTCT	A	c.2897-33_2896+35delCAGGGTTGGGACCGGCCCCTCTCTG		c.2897-33_2896+35delCAGGGTTGGGACCGGCCCCTCTCTG	intron_variant
1703	150707933	rs185903429	G	C	c.2896+38G>C		c.2896+38G>C	intron_variant
1704	150707933	rs185903429	G	A	c.2896+38G>A		c.2896+38G>A	intron_variant
1705	150707938	rs767527385	G	A	c.2896+43G>A		c.2896+43G>A	intron_variant
1706	150707939	rs941178750	G	A	c.2896+44G>A		c.2896+44G>A	intron_variant
1707	150707940	rs767122730	ACCGGCCCCTCT	A	c.2897-45_2897-35delCGGCCCCTCTC		c.2897-45_2897-35delCGGCCCCTCTC	intron_variant
1708	150707940	rs767122730	AC	A	c.2897-45delC		c.2897-45delC	intron_variant
1709	150707942	rs554801225	C	G	c.2897-45C>G		c.2897-45C>G	intron_variant
1710	150707942	rs554801225	C	T	c.2897-45C>T		c.2897-45C>T	intron_variant
1711	150707943	rs867225	G	A	c.2897-44G>A		c.2897-44G>A	intron_variant
1712	150707946	rs766842364	C	T	c.2897-41C>T		c.2897-41C>T	intron_variant
1713	150707948	rs540569124	C	T	c.2897-39C>T		c.2897-39C>T	intron_variant
1714	150707952	rs755354343	C	G	c.2897-35C>G		c.2897-35C>G	intron_variant
1715	150707953	rs751007543	TGGCCCCTCACC	T	c.2897-29_2897-19delCCTCACCGGCC		c.2897-29_2897-19delCCTCACCGGCC	intron_variant
1716	150707955	rs560090727	G	T	c.2897-32G>T		c.2897-32G>T	intron_variant
1717	150707955	rs560090727	G	A	c.2897-32G>A		c.2897-32G>A	intron_variant
1718	150707963	rs777365964	C	T	c.2897-24C>T		c.2897-24C>T	intron_variant
1719	150707964	rs746546454	C	T	c.2897-23C>T		c.2897-23C>T	intron_variant
1720	150707965	rs200134885	G	A	c.2897-22G>A		c.2897-22G>A	intron_variant
1721	150707968	rs781178202	C	T	c.2897-19C>T		c.2897-19C>T	intron_variant
1722	150707970	rs62490283	C	T	c.2897-17C>T		c.2897-17C>T	intron_variant
1723	150707971	rs368092717	T	G	c.2897-16T>G		c.2897-16T>G	intron_variant
1724	150707981	rs1481406393	C	A	c.2897-6C>A		c.2897-6C>A	splice_region_variant
1725	150707983	rs1197218916	C	G	c.2897-4C>G		c.2897-4C>G	splice_region_variant
1726	150707983	rs1197218916	C	A	c.2897-4C>A		c.2897-4C>A	splice_region_variant
1727	150707984	rs775165647	C	G	c.2897-3C>G		c.2897-3C>G	splice_region_variant
1728	150707984	rs775165647	C	A	c.2897-3C>A		c.2897-3C>A	splice_region_variant
1729	150707987	rs748321553	A	T	p.Asp966Val	p.Asp966Val	c.2897A>T	missense_variant
1730	150707994	rs772313522	G	A	p.Leu968Leu	p.Leu968Leu	c.2904G>A	synonymous_variant
1731	150708006	rs760719663	C	T	p.His972His	p.His972His	c.2916C>T	synonymous_variant
1732	150708008	rs766425571	A	T	p.Tyr973Phe	p.Tyr973Phe	c.2918A>T	missense_variant
1733	150708017	rs777190157	G	C	p.Cys976Ser	p.Cys976Ser	c.2927G>C	missense_variant
1734	150708024	rs1402497530	G	A	p.Thr978Thr	p.Thr978Thr	c.2934G>A	synonymous_variant
1735	150708027	rs759964507	G	A	p.Trp979Ter	p.Trp979Ter	c.2937G>A	stop_gained
1736	150708030	rs1351569275	A	G	p.Leu980Leu	p.Leu980Leu	c.2940A>G	synonymous_variant
1737	150708035	rs3918234	A	T	p.Gln982Leu	p.Gln982Leu	c.2945A>T	missense_variant
1738	150708041	rs753130829	A	T	p.Lys984Met	p.Lys984Met	c.2951A>T	missense_variant
1739	150708044	rs776830535	C	T	p.Pro985Leu	p.Pro985Leu	c.2954C>T	missense_variant
1740	150708045	rs758081272	C	T	p.Pro985Pro	p.Pro985Pro	c.2955C>T	synonymous_variant
1741	150708045	rs758081272	C	A	p.Pro985Pro	p.Pro985Pro	c.2955C>A	synonymous_variant
1742	150708046	rs563005534	G	A	p.Gly986Arg	p.Gly986Arg	c.2956G>A	missense_variant
1743	150708049	rs756826613	G	C	p.Asp987His	p.Asp987His	c.2959G>C	missense_variant
1744	150708049	rs756826613	G	A	p.Asp987Asn	p.Asp987Asn	c.2959G>A	missense_variant
1745	150708054	rs1221757575	T	A	p.Pro988Pro	p.Pro988Pro	c.2964T>A	synonymous_variant
1746	150708058	rs780575923	C	T	p.Pro990Ser	p.Pro990Ser	c.2968C>T	missense_variant
1747	150708059	rs1480913019	C	T	p.Pro990Leu	p.Pro990Leu	c.2969C>T	missense_variant
1748	150708060	rs142410645	C	T	p.Pro990Pro	p.Pro990Pro	c.2970C>T	synonymous_variant
1749	150708069	rs548358307	C	T	p.Ile993Ile	p.Ile993Ile	c.2979C>T	synonymous_variant
1750	150708071	rs1418195710	G	C	p.Arg994Pro	p.Arg994Pro	c.2981G>C	missense_variant
1751	150708074	rs756667505	GGTAA	G	c.2984+3_2984+6delAAGT		c.2984+3_2984+6delAAGT	splice_donor_variant
1752	150708076	rs1264912143	T	C	c.2984+2T>C		c.2984+2T>C	splice_donor_variant
1753	150708078	rs201229125	A	G	c.2984+4A>G		c.2984+4A>G	splice_region_variant
1754	150708080	rs1162314458	T	G	c.2984+6T>G		c.2984+6T>G	splice_region_variant
1755	150708082	rs1355687928	A	T	c.2984+8A>T		c.2984+8A>T	splice_region_variant
1756	150708084	rs749053378	A	T	c.2984+10A>T		c.2984+10A>T	intron_variant
1757	150708086	rs780589706	GGAA	G	c.2984+15_2984+17delAGA		c.2984+15_2984+17delAGA	intron_variant
1758	150708089	rs891512	A	G	c.2984+15A>G		c.2984+15A>G	intron_variant
1759	150708091	rs1453783569	A	C	c.2984+17A>C		c.2984+17A>C	intron_variant
1760	150708095	rs200294802	G	T	c.2984+21G>T		c.2984+21G>T	intron_variant
1761	150708095	rs200294802	G	A	c.2984+21G>A		c.2984+21G>A	intron_variant
1762	150708102	rs1020818320	A	G	c.2984+28A>G		c.2984+28A>G	intron_variant
1763	150708110	rs1434170478	AG	A	c.2984+39delG		c.2984+39delG	intron_variant
1764	150708113	rs572950029	G	A	c.2984+39G>A		c.2984+39G>A	intron_variant
1765	150708114	rs1231052703	T	C	c.2984+40T>C		c.2984+40T>C	intron_variant
1766	150708116	rs776587571	A	G	c.2984+42A>G		c.2984+42A>G	intron_variant
1767	150708118	rs189870227	G	A	c.2984+44G>A		c.2984+44G>A	intron_variant
1768	150708119	rs1244608665	G	A	c.2984+45G>A		c.2984+45G>A	intron_variant
1769	150708121	rs201399830	G	A	c.2984+47G>A		c.2984+47G>A	intron_variant
1770	150708802	rs1309861142	C	T	c.2985-637C>T		c.2985-637C>T	intron_variant
1771	150708803	rs374379735	G	A	c.2985-636G>A		c.2985-636G>A	intron_variant
1772	150708819	rs375338812	G	A	c.2985-620G>A		c.2985-620G>A	intron_variant
1773	150708833	rs953902077	C	G	c.2985-606C>G		c.2985-606C>G	intron_variant
1774	150708834	rs368612838	G	A	c.2985-605G>A		c.2985-605G>A	intron_variant
1775	150708834	rs368612838	G	C	c.2985-605G>C		c.2985-605G>C	intron_variant
1776	150708836	rs912469687	G	A	c.2985-603G>A		c.2985-603G>A	intron_variant
1777	150708840	rs763385029	C	G	c.2985-599C>G		c.2985-599C>G	intron_variant
1778	150708850	rs2256314	G	A	c.2985-589G>A		c.2985-589G>A	intron_variant
1779	150708851	rs1276224029	A	G	c.2985-588A>G		c.2985-588A>G	intron_variant
1780	150708856	rs1371164049	C	T	c.2985-583C>T		c.2985-583C>T	intron_variant
1781	150708861	rs751193184	C	T	c.2985-578C>T		c.2985-578C>T	intron_variant
1782	150708863	rs1232940672	C	A	c.2985-576C>A		c.2985-576C>A	intron_variant
1783	150708864	rs1034010623	C	T	c.2985-575C>T		c.2985-575C>T	intron_variant
1784	150708864	rs1034010623	C	G	c.2985-575C>G		c.2985-575C>G	intron_variant
1785	150708865	rs1317159367	G	C	c.2985-574G>C		c.2985-574G>C	intron_variant
1786	150708871	rs1264765770	CAA	C	c.866-3_866-2delAA		c.866-3_866-2delAA	splice_region_variant
1787	150708875	rs1182571280	G	C	c.866-1G>C		c.866-1G>C	splice_acceptor_variant
1788	150708875	rs1182571280	G	A	c.866-1G>A		c.866-1G>A	splice_acceptor_variant
1789	150708889	rs1242301484	G	A	p.Gly294Ser	p.Gly294Ser	c.879G>A	missense_variant
1790	150708889	rs1242301484	G	C	p.Gly294Arg	p.Gly294Arg	c.879G>C	missense_variant
1791	150708891	rs1344969063	T	A	p.Gly294Gly	p.Gly294Gly	c.881T>A	synonymous_variant
1792	150708899	rs1184199980	A	C	p.His297Pro	p.His297Pro	c.889A>C	missense_variant
1793	150708900	rs959061729	CCG	C	p.Ala299ProfsTer5	p.Ala299ProfsTer5	c.894_895delGC	frameshift_variant
1794	150708900	rs959061729	C	T	p.His297His	p.His297His	c.890C>T	synonymous_variant
1795	150708902	rs756876622	G	A	p.Arg298His	p.Arg298His	c.892G>A	missense_variant
1796	150708903	rs936103154	C	T	p.Arg298Arg	p.Arg298Arg	c.893C>T	synonymous_variant
1797	150708904	rs943583421	G	T	p.Ala299Ser	p.Ala299Ser	c.894G>T	missense_variant
1798	150708904	rs943583421	G	A	p.Ala299Thr	p.Ala299Thr	c.894G>A	missense_variant
1799	150708905	rs1404340575	C	G	p.Ala299Gly	p.Ala299Gly	c.895C>G	missense_variant
1800	150708907	rs1469565287	C	T	p.Arg300Trp	p.Arg300Trp	c.897C>T	missense_variant
1801	150708908	rs540435018	G	A	p.Arg300Gln	p.Arg300Gln	c.898G>A	missense_variant
1802	150708908	rs540435018	G	C	p.Arg300Pro	p.Arg300Pro	c.898G>C	missense_variant
1803	150708913	rs948902137	G	A	p.Glu302Lys	p.Glu302Lys	c.903G>A	missense_variant
1804	150708915	rs1347113019	G	T	p.Glu302Asp	p.Glu302Asp	c.905G>T	missense_variant
1805	150708923	rs3918235	G	A	p.Gly305Glu	p.Gly305Glu	c.913G>A	missense_variant
1806	150708935	rs1339836983	CCCTT	C	c.*11_*14delCTTC		c.*11_*14delCTTC	3_prime_UTR_variant
1807	150708939	rs1168392464	T	C	c.*9T>C		c.*9T>C	3_prime_UTR_variant
1808	150708946	rs1395565108	T	C	c.*16T>C		c.*16T>C	3_prime_UTR_variant
1809	150708959	rs1321194890	A	T	c.*29A>T		c.*29A>T	3_prime_UTR_variant
1810	150708967	rs1199599607	C	G	c.*37C>G		c.*37C>G	3_prime_UTR_variant
1811	150708969	rs1448358677	G	A	c.*39G>A		c.*39G>A	3_prime_UTR_variant
1812	150708970	rs1213124121	C	T	c.*40C>T		c.*40C>T	3_prime_UTR_variant
1813	150708974	rs1003837330	C	G	c.*44C>G		c.*44C>G	3_prime_UTR_variant
1814	150708974	rs1003837330	C	T	c.*44C>T		c.*44C>T	3_prime_UTR_variant
1815	150708975	rs1490671125	G	A	c.*45G>A		c.*45G>A	3_prime_UTR_variant
1816	150708975	rs1490671125	G	T	c.*45G>T		c.*45G>T	3_prime_UTR_variant
1817	150708981	rs1041040537	A	C	c.*51A>C		c.*51A>C	3_prime_UTR_variant
1818	150708983	rs190436918	G	C	c.*53G>C		c.*53G>C	3_prime_UTR_variant
1819	150708989	rs1276646961	A	T	c.*59A>T		c.*59A>T	3_prime_UTR_variant
1820	150709375	rs1424441342	T	A	c.2985-64T>A		c.2985-64T>A	intron_variant
1821	150709376	rs572224911	G	A	c.2985-63G>A		c.2985-63G>A	intron_variant
1822	150709385	rs1386708762	G	A	c.2985-54G>A		c.2985-54G>A	intron_variant
1823	150709389	rs888209006	G	T	c.2985-50G>T		c.2985-50G>T	intron_variant
1824	150709394	rs541235565	A	T	c.2985-45A>T		c.2985-45A>T	intron_variant
1825	150709399	rs1480315471	G	T	c.2985-40G>T		c.2985-40G>T	intron_variant
1826	150709406	rs1159446195	A	C	c.2985-33A>C		c.2985-33A>C	intron_variant
1827	150709423	rs1008484717	G	T	c.2985-16G>T		c.2985-16G>T	intron_variant
1828	150709431	rs1317770860	C	T	c.2985-8C>T		c.2985-8C>T	splice_region_variant
1829	150709445	rs1304886103	C	T	p.Pro997Pro	p.Pro997Pro	c.2991C>T	synonymous_variant
1830	150709452	rs747172515	C	T	p.Arg1000Trp	p.Arg1000Trp	c.2998C>T	missense_variant
1831	150709453	rs151262456	G	A	p.Arg1000Gln	p.Arg1000Gln	c.2999G>A	missense_variant
1832	150709454	rs1352453528	G	T	p.Arg1000Arg	p.Arg1000Arg	c.3000G>T	synonymous_variant
1833	150709455	rs754192643	C	T	p.Leu1001Leu	p.Leu1001Leu	c.3001C>T	synonymous_variant
1834	150709457	rs781291432	G	C	p.Leu1001Leu	p.Leu1001Leu	c.3003G>C	synonymous_variant
1835	150709463	rs745904496	C	T	p.Pro1003Pro	p.Pro1003Pro	c.3009C>T	synonymous_variant
1836	150709464	rs769964091	G	A	p.Asp1004Asn	p.Asp1004Asn	c.3010G>A	missense_variant
1837	150709468	rs533251778	C	A	p.Pro1005His	p.Pro1005His	c.3014C>A	missense_variant
1838	150709471	rs746872470	G	C	p.Ser1006Thr	p.Ser1006Thr	c.3017G>C	missense_variant
1839	150709472	rs957371517	C	T	p.Ser1006Ser	p.Ser1006Ser	c.3018C>T	synonymous_variant
1840	150709481	rs761490422	C	T	p.Cys1009Cys	p.Cys1009Cys	c.3027C>T	synonymous_variant
1841	150709519	rs368502694	G	C	p.Arg1022Pro	p.Arg1022Pro	c.3065G>C	missense_variant
1842	150709519	rs368502694	G	A	p.Arg1022Gln	p.Arg1022Gln	c.3065G>A	missense_variant
1843	150709527	rs1308080393	T	C	p.Trp1025Arg	p.Trp1025Arg	c.3073T>C	missense_variant
1844	150709535	rs372638388	G	A	p.Glu1027Glu	p.Glu1027Glu	c.3081G>A	synonymous_variant
1845	150709537		GGCT	G	p.Leu1029del	p.Leu1029del	c.3086_3088delTGC	inframe_deletion
1846	150709537		G	A	p.Arg1028Gln	p.Arg1028Gln	c.3083G>A	missense_variant
1847	150709538	rs753704844	G	A	p.Arg1028Arg	p.Arg1028Arg	c.3084G>A	synonymous_variant
1848	150709540	rs1288950722	T	C	p.Leu1029Pro	p.Leu1029Pro	c.3086T>C	missense_variant
1849	150709541	rs754919626	G	A	p.Leu1029Leu	p.Leu1029Leu	c.3087G>A	synonymous_variant
1850	150709541	rs754919626	G	C	p.Leu1029Leu	p.Leu1029Leu	c.3087G>C	synonymous_variant
1851	150709542	rs867331282	C	T	p.His1030Tyr	p.His1030Tyr	c.3088C>T	missense_variant
1852	150709543	rs1395033620	A	G	p.His1030Arg	p.His1030Arg	c.3089A>G	missense_variant
1853	150709543	rs1395033620	ATGACATTGAGAGCAAAGGTGAG	A	c.3090_3106+5delTGACATTGAGAGCAAAGGTGAG		c.3090_3106+5delTGACATTGAGAGCAAAGGTGAG	splice_donor_variant
1854	150709549	rs778626135	T	G	p.Ile1032Ser	p.Ile1032Ser	c.3095T>G	missense_variant
1855	150709550	rs1436459828	T	C	p.Ile1032Ile	p.Ile1032Ile	c.3096T>C	synonymous_variant
1856	150709553		G	A	p.Glu1033Glu	p.Glu1033Glu	c.3099G>A	synonymous_variant
1857	150709556	rs1178353325	C	T	p.Ser1034Ser	p.Ser1034Ser	c.3102C>T	synonymous_variant
1858	150709563	rs752465137	G	A	c.3106+3G>A		c.3106+3G>A	splice_region_variant
1859	150709567	rs1181871627	C	A	c.3106+7C>A		c.3106+7C>A	splice_region_variant
1860	150709570	rs758252146	G	A	c.3106+10G>A		c.3106+10G>A	intron_variant
1861	150709571	rs7830	G	T	c.3106+11G>T		c.3106+11G>T	intron_variant
1862	150709575	rs528894843	T	A	c.3106+15T>A		c.3106+15T>A	intron_variant
1863	150709575	rs528894843	T	C	c.3106+15T>C		c.3106+15T>C	intron_variant
1864	150709580	rs199658738	G	C	c.3106+20G>C		c.3106+20G>C	intron_variant
1865	150709597	rs749764005	C	T	c.3106+37C>T		c.3106+37C>T	intron_variant
1866	150709603	rs769318226	A	G	c.3106+43A>G		c.3106+43A>G	intron_variant
1867	150710246	rs570991376	G	T	c.3107-73G>T		c.3107-73G>T	intron_variant
1868	150710246	rs570991376	G	A	c.3107-73G>A		c.3107-73G>A	intron_variant
1869	150710253	rs533384367	T	G	c.3107-66T>G		c.3107-66T>G	intron_variant
1870	150710268	rs1198488131	C	G	c.3107-51C>G		c.3107-51C>G	intron_variant
1871	150710269	rs1264111716	T	G	c.3107-50T>G		c.3107-50T>G	intron_variant
1872	150710271	rs775043237	G	A	c.3107-48G>A		c.3107-48G>A	intron_variant
1873	150710271	rs775043237	G	T	c.3107-48G>T		c.3107-48G>T	intron_variant
1874	150710275	rs772549065	T	G	c.3107-44T>G		c.3107-44T>G	intron_variant
1875	150710279	rs1255687315	C	T	c.3107-40C>T		c.3107-40C>T	intron_variant
1876	150710282	rs113526171	C	G	c.3107-37C>G		c.3107-37C>G	intron_variant
1877	150710282	rs113526171	C	T	c.3107-37C>T		c.3107-37C>T	intron_variant
1878	150710284	rs374455840	G	C	c.3107-35G>C		c.3107-35G>C	intron_variant
1879	150710290	rs765814614	A	G	c.3107-29A>G		c.3107-29A>G	intron_variant
1880	150710299	rs753364024	A	C	c.3107-20A>C		c.3107-20A>C	intron_variant
1881	150710300	rs1406511723	A	G	c.3107-19A>G		c.3107-19A>G	intron_variant
1882	150710302	rs764059205	C	A	c.3107-17C>A		c.3107-17C>A	intron_variant
1883	150710302	rs764059205	C	T	c.3107-17C>T		c.3107-17C>T	intron_variant
1884	150710303	rs550402766	G	A	c.3107-16G>A		c.3107-16G>A	intron_variant
1885	150710305	rs752728880	G	C	c.3107-14G>C		c.3107-14G>C	intron_variant
1886	150710305	rs752728880	G	A	c.3107-14G>A		c.3107-14G>A	intron_variant
1887	150710308	rs201984388	G	A	c.3107-11G>A		c.3107-11G>A	intron_variant
1888	150710317	rs750555154	A	G	c.3107-2A>G		c.3107-2A>G	splice_acceptor_variant
1889	150710319	rs1325241800	G	A	p.Gly1036Glu	p.Gly1036Glu	c.3107G>A	missense_variant
1890	150710320	rs1372420356	G	A	p.Gly1036Gly	p.Gly1036Gly	c.3108G>A	splice_region_variant
1891	150710350	rs756428247	C	T	p.Phe1046Phe	p.Phe1046Phe	c.3138C>T	synonymous_variant
1892	150710354	rs749352041	T	C	p.Cys1048Arg	p.Cys1048Arg	c.3142T>C	missense_variant
1893	150710356		C	T	p.Cys1048Cys	p.Cys1048Cys	c.3144C>T	synonymous_variant
1894	150710358	rs1474354751	G	T	p.Arg1049Leu	p.Arg1049Leu	c.3146G>T	missense_variant
1895	150710362	rs755161541	C	G	p.Cys1050Trp	p.Cys1050Trp	c.3150C>G	missense_variant
1896	150710368	rs150393893	A	G	p.Gln1052Gln	p.Gln1052Gln	c.3156A>G	synonymous_variant
1897	150710369	rs1207037422	C	G	p.Leu1053Val	p.Leu1053Val	c.3157C>G	missense_variant
1898	150710376	rs748758829	A	G	p.His1055Arg	p.His1055Arg	c.3164A>G	missense_variant
1899	150710385	rs1487295383	G	A	p.Arg1058His	p.Arg1058His	c.3173G>A	missense_variant
1900	150710386	rs772256857	C	T	p.Arg1058Arg	p.Arg1058Arg	c.3174C>T	synonymous_variant
1901	150710392	rs3730011	G	A	p.Glu1060Glu	p.Glu1060Glu	c.3180G>A	synonymous_variant
1902	150710401	rs141415941	C	T	p.Asn1063Asn	p.Asn1063Asn	c.3189C>T	synonymous_variant
1903	150710408	rs1173680199	C	A	p.Gln1066Lys	p.Gln1066Lys	c.3196C>A	missense_variant
1904	150710412	rs759024532	G	C	p.Arg1067Pro	p.Arg1067Pro	c.3200G>C	missense_variant
1905	150710412	rs759024532	G	T	p.Arg1067Leu	p.Arg1067Leu	c.3200G>T	missense_variant
1906	150710413	rs775282859	C	G	p.Arg1067Arg	p.Arg1067Arg	c.3201C>G	synonymous_variant
1907	150710413	rs775282859	C	T	p.Arg1067Arg	p.Arg1067Arg	c.3201C>T	synonymous_variant
1908	150710414	rs762963828	G	C	p.Gly1068Arg	p.Gly1068Arg	c.3202G>C	missense_variant
1909	150710416	rs763749280	G	T	p.Gly1068Gly	p.Gly1068Gly	c.3204G>T	synonymous_variant
1910	150710418	rs751402594	T	C	p.Val1069Ala	p.Val1069Ala	c.3206T>C	missense_variant
1911	150710435	rs757159310	A	G	p.Thr1075Ala	p.Thr1075Ala	c.3223A>G	missense_variant
1912	150710437	rs766690710	C	A	p.Thr1075Thr	p.Thr1075Thr	c.3225C>A	synonymous_variant
1913	150710437	rs766690710	C	T	p.Thr1075Thr	p.Thr1075Thr	c.3225C>T	synonymous_variant
1914	150710438	rs1317783291	G	T	p.Ala1076Ser	p.Ala1076Ser	c.3226G>T	missense_variant
1915	150710440	rs374904296	C	G	p.Ala1076Ala	p.Ala1076Ala	c.3228C>G	synonymous_variant
1916	150710440	rs374904296	C	T	p.Ala1076Ala	p.Ala1076Ala	c.3228C>T	synonymous_variant
1917	150710448	rs748543095	G	A	p.Arg1079Gln	p.Arg1079Gln	c.3236G>A	missense_variant
1918	150710450	rs1223232866	G	A	p.Glu1080Lys	p.Glu1080Lys	c.3238G>A	missense_variant
1919	150710461	rs758963869	C	G	p.Asn1083Lys	p.Asn1083Lys	c.3249C>G	missense_variant
1920	150710461	rs758963869	C	T	p.Asn1083Asn	p.Asn1083Asn	c.3249C>T	synonymous_variant
1921	150710463	rs1490819210	C	T	p.Pro1084Leu	p.Pro1084Leu	c.3251C>T	missense_variant
1922	150710471	rs747342357	T	G	c.3255+4T>G		c.3255+4T>G	splice_region_variant
1923	150710482	rs771332707	G	A	c.3255+15G>A		c.3255+15G>A	intron_variant
1924	150710484	rs976375458	G	T	c.3255+17G>T		c.3255+17G>T	intron_variant
1925	150710485	rs776251354	C	G	c.3255+18C>G		c.3255+18C>G	intron_variant
1926	150710486	rs745585290	G	T	c.3255+19G>T		c.3255+19G>T	intron_variant
1927	150710486	rs745585290	G	A	c.3255+19G>A		c.3255+19G>A	intron_variant
1928	150710489	rs1378032460	A	G	c.3255+22A>G		c.3255+22A>G	intron_variant
1929	150710490	rs1418579803	T	C	c.3255+23T>C		c.3255+23T>C	intron_variant
1930	150710491	rs1163646671	G	GTTAC	c.3255+24_3255+25insTTAC		c.3255+24_3255+25insTTAC	intron_variant
1931	150710496	rs775089462	C	G	c.3255+29C>G		c.3255+29C>G	intron_variant
1932	150710498	rs762759636	T	C	c.3255+31T>C		c.3255+31T>C	intron_variant
1933	150710499	rs1293358021	G	C	c.3255+32G>C		c.3255+32G>C	intron_variant
1934	150710502	rs1374534392	G	T	c.3255+35G>T		c.3255+35G>T	intron_variant
1935	150710507	rs1165506379	GGA	G	c.3255+46_3255+47delAG		c.3255+46_3255+47delAG	intron_variant
1936	150710507	rs1165506379	GGAGA	G	c.3255+44_3255+47delAGAG		c.3255+44_3255+47delAGAG	intron_variant
1937	150710508	rs1393457955	G	A	c.3255+41G>A		c.3255+41G>A	intron_variant
1938	150710512	rs369369906	G	A	c.3255+45G>A		c.3255+45G>A	intron_variant
1939	150710516	rs1376360928	G	A	c.3255+49G>A		c.3255+49G>A	intron_variant
1940	150710519	rs774208144	G	A	c.3255+52G>A		c.3255+52G>A	intron_variant
1941	150710536	rs1228802048	C	T	c.3255+69C>T		c.3255+69C>T	intron_variant
1942	150710541	rs1283616935	C	T	c.3255+74C>T		c.3255+74C>T	intron_variant
1943	150710738	rs983973307	G	A	c.3256-74G>A		c.3256-74G>A	intron_variant
1944	150710740	rs112836412	C	T	c.3256-72C>T		c.3256-72C>T	intron_variant
1945	150710752	rs374925173	C	T	c.3256-60C>T		c.3256-60C>T	intron_variant
1946	150710754	rs922296337	G	A	c.3256-58G>A		c.3256-58G>A	intron_variant
1947	150710762	rs1334577292	C	A	c.3256-50C>A		c.3256-50C>A	intron_variant
1948	150710764	rs761691385	C	G	c.3256-48C>G		c.3256-48C>G	intron_variant
1949	150710769	rs923641425	G	A	c.3256-43G>A		c.3256-43G>A	intron_variant
1950	150710774	rs956342645	C	A	c.3256-38C>A		c.3256-38C>A	intron_variant
1951	150710774	rs956342645	C	G	c.3256-38C>G		c.3256-38C>G	intron_variant
1952	150710778	rs754048733	C	A	c.3256-34C>A		c.3256-34C>A	intron_variant
1953	150710779	rs759849285	A	C	c.3256-33A>C		c.3256-33A>C	intron_variant
1954	150710779	rs759849285	A	G	c.3256-33A>G		c.3256-33A>G	intron_variant
1955	150710781	rs1164728811	C	G	c.3256-31C>G		c.3256-31C>G	intron_variant
1956	150710784	rs376693013	G	A	c.3256-28G>A		c.3256-28G>A	intron_variant
1957	150710784	rs376693013	G	C	c.3256-28G>C		c.3256-28G>C	intron_variant
1958	150710796	rs528093884	C	T	c.3256-16C>T		c.3256-16C>T	intron_variant
1959	150710797	rs1311945473	C	G	c.3256-15C>G		c.3256-15C>G	intron_variant
1960	150710800	rs77325852	G	A	c.3256-12G>A		c.3256-12G>A	intron_variant
1961	150710805	rs757612691	C	G	c.3256-7C>G		c.3256-7C>G	splice_region_variant
1962	150710806	rs781539407	C	T	c.3256-6C>T		c.3256-6C>T	splice_region_variant
1963	150710817	rs138104564	C	T	p.Tyr1087Tyr	p.Tyr1087Tyr	c.3261C>T	synonymous_variant
1964	150710818	rs1471524887	G	A	p.Val1088Met	p.Val1088Met	c.3262G>A	missense_variant
1965	150710823	rs1180711834	G	A	p.Gln1089Gln	p.Gln1089Gln	c.3267G>A	synonymous_variant
1966	150710827	rs779614677	A	C	p.Ile1091Leu	p.Ile1091Leu	c.3271A>C	missense_variant
1967	150710831	rs1400059097	TGAGGACG	T	p.Arg1093SerfsTer75	p.Arg1093SerfsTer75	c.3279_3285delGACGGAG	frameshift_variant
1968	150710835	rs1338954646	G	A	p.Arg1093Arg	p.Arg1093Arg	c.3279G>A	synonymous_variant
1969	150710837	rs748809780	C	T	p.Thr1094Met	p.Thr1094Met	c.3281C>T	missense_variant
1970	150710838	rs768113659	G	A	p.Thr1094Thr	p.Thr1094Thr	c.3282G>A	synonymous_variant
1971	150710844	rs774430177	G	A	p.Leu1096Leu	p.Leu1096Leu	c.3288G>A	synonymous_variant
1972	150710848	rs761850720	G	A	p.Ala1098Thr	p.Ala1098Thr	c.3292G>A	missense_variant
1973	150710848	rs761850720	G	C	p.Ala1098Pro	p.Ala1098Pro	c.3292G>C	missense_variant
1974	150710851	rs773162216	G	A	p.Glu1099Lys	p.Glu1099Lys	c.3295G>A	missense_variant
1975	150710851	rs773162216	G	C	p.Glu1099Gln	p.Glu1099Gln	c.3295G>C	missense_variant
1976	150710856	rs149499473	G	A	p.Val1100Val	p.Val1100Val	c.3300G>A	synonymous_variant
1977	150710860	rs1317099509	C	T	p.Arg1102Cys	p.Arg1102Cys	c.3304C>T	missense_variant
1978	150710863	rs765463421	G	C	p.Val1103Leu	p.Val1103Leu	c.3307G>C	missense_variant
1979	150710863	rs765463421	G	A	p.Val1103Met	p.Val1103Met	c.3307G>A	missense_variant
1980	150710865	rs1440322829	G	A	p.Val1103Val	p.Val1103Val	c.3309G>A	synonymous_variant
1981	150710866	rs1208895924	C	T	p.Leu1104Leu	p.Leu1104Leu	c.3310C>T	synonymous_variant
1982	150710868	rs752910597	G	T	p.Leu1104Leu	p.Leu1104Leu	c.3312G>T	synonymous_variant
1983	150710870	rs1486533845	G	T	p.Cys1105Phe	p.Cys1105Phe	c.3314G>T	missense_variant
1984	150710871	rs763074484	C	T	p.Cys1105Cys	p.Cys1105Cys	c.3315C>T	synonymous_variant
1985	150710874	rs200424809	C	G	p.Leu1106Leu	p.Leu1106Leu	c.3318C>G	synonymous_variant
1986	150710874	rs200424809	C	T	p.Leu1106Leu	p.Leu1106Leu	c.3318C>T	synonymous_variant
1987	150710875	rs1046009973	G	A	p.Glu1107Lys	p.Glu1107Lys	c.3319G>A	missense_variant
1988	150710876		AGC	A	p.Arg1108GlyfsTer188	p.Arg1108GlyfsTer188	c.3322_3323delCG	frameshift_variant
1989	150710876		A	G	p.Glu1107Gly	p.Glu1107Gly	c.3320A>G	missense_variant
1990	150710877	rs751995387	G	T	p.Glu1107Asp	p.Glu1107Asp	c.3321G>T	missense_variant
1991	150710878	rs757784663	C	T	p.Arg1108Trp	p.Arg1108Trp	c.3322C>T	missense_variant
1992	150710879	rs1414087067	G	A	p.Arg1108Gln	p.Arg1108Gln	c.3323G>A	missense_variant
1993	150710880	rs144040397	G	A	p.Arg1108Arg	p.Arg1108Arg	c.3324G>A	synonymous_variant
1994	150710880	rs144040397	G	C	p.Arg1108Arg	p.Arg1108Arg	c.3324G>C	synonymous_variant
1995	150710886	rs750755652	C	CATGTTTGTCTGCGGCG	p.Thr1118CysfsTer184	p.Thr1118CysfsTer184	c.3336_3351dupTGTCTGCGGCGATGTT	frameshift_variant
1996	150710886	rs750755652	C	G	p.His1110Gln	p.His1110Gln	c.3330C>G	missense_variant
1997	150710887	rs550098275	A	G	p.Met1111Val	p.Met1111Val	c.3331A>G	missense_variant
[truncated: 3,230 more rows]
