# Supplementary material for: NOS3 and CTH gene mutations as new molecular markers for detection of lung adenocarcinoma
Source: PeerJ. 2023 Dec 12;11:e16209. doi: 10.7717/peerj.16209 (PMC10722981; doi:10.7717/peerj.16209)
Supplement: Table S3 — Summary of mutations in the NOS3 and CTH genes in lung adenocarcinoma retrieved from the Mutagene database. [file peerj-11-16209-s003.xls]

## Sheet: Mutagene
Supplementary Table 3. Summary of mutations in the NOS3 and CTH genes in lung adenocarcinoma retrieved from the Mutagene database.
Rank	Mutation	Type	Expected Mutability	Observed in WGS	Bscore	q-value	Driver Status Prediction
NOS3
A. Mutations in the selected cancer cohort
1	p.Asp1194Val	Missense	1.32e-06	1	0.000518	0.00338	Potential driver
2	p.Ser39=	Silent	2.23e-06	1	0.000875	0.00338	Potential driver
3	p.Arg474Gly	Missense	2.7e-06	1	0.00106	0.00338	Potential driver
4	p.Cys441Ser	Missense	4.86e-06	1	0.0019	0.00338	Potential driver
5	p.Ala204Ser	Missense	5.32e-06	1	0.00208	0.00338	Potential driver
6	p.Ala666Ser	Missense	5.32e-06	1	0.00208	0.00338	Potential driver
7	p.Thr669Lys	Missense	5.5e-06	1	0.00215	0.00338	Potential driver
8	p.Ala1188Thr	Missense	6.56e-06	1	0.00257	0.00353	Potential driver
9	p.Ser455Arg	Missense	7.85e-06	1	0.00307	0.00376	Potential driver
10	p.Glu361Asp	Missense	1.13e-05	1	0.00443	0.00487	Passenger
11	p.Thr364=	Silent	2.18e-05	1	0.00853	0.00853	Passenger
B. All genome wide-studies in ICGC
1	p.Arg602Gln	Missense	7.25e-06	4	8.68e-07	0.000123	Driver
2	p.Gln792Pro	Missense	6.47e-07	2	1.86e-05	0.00132	Driver
3	p.Val567Ala	Missense	1.21e-06	2	6.53e-05	0.00309	Driver
4	p.Gln1176Glu	Missense	1.57e-06	2	0.000109	0.00388	Potential driver
5	p.Ser526Phe	Missense	4.03e-06	2	0.000708	0.0201	Potential driver
6	p.Pro471Leu	Missense	7.25e-06	2	0.00224	0.0317	Potential driver
7	p.Arg612Cys	Missense	7.25e-06	2	0.00224	0.0317	Potential driver
8	p.Tyr331=	Silent	8.36e-06	2	0.00296	0.0317	Potential driver
9	p.Glu581Ala	Missense	3.22e-07	1	0.00304	0.0317	Potential driver
10	p.Leu893Arg	Missense	3.22e-07	1	0.00304	0.0317	Potential driver
11	p.Ser998Ala	Missense	3.22e-07	1	0.00304	0.0317	Potential driver
12	p.Asp298Ala	Missense	3.23e-07	1	0.00305	0.0317	Potential driver
13	p.Glu742Lys	Missense	8.5e-06	2	0.00306	0.0317	Potential driver
14	p.Phe647Cys	Missense	3.31e-07	1	0.00313	0.0317	Potential driver
15	p.Gln29Pro	Missense	6.47e-07	1	0.00609	0.0577	Passenger
16	p.Glu901Gly	Missense	7.04e-07	1	0.00663	0.0589	Passenger
17	p.Asp578=	Silent	8.91e-07	1	0.00838	0.07	Passenger
18	p.Thr209Ala	Missense	1.21e-06	1	0.0114	0.0839	Passenger
19	p.Thr488Ala	Missense	1.21e-06	1	0.0114	0.0839	Passenger
20	p.Pro11Ala	Missense	1.31e-06	1	0.0123	0.0839	Passenger
21	p.Asp1194Val	Missense	1.32e-06	1	0.0124	0.0839	Passenger
22	p.Trp844Ser	Missense	1.57e-06	1	0.0148	0.0952	Passenger
23	p.Gly995Ala	Missense	1.69e-06	1	0.0158	0.0977	Passenger
24	p.Tyr735=	Silent	2.09e-06	1	0.0196	0.0997	Passenger
25	p.Thr930Ile	Missense	2.09e-06	1	0.0196	0.0997	Passenger
26	p.His214Leu	Missense	2.11e-06	1	0.0197	0.0997	Passenger
27	p.Met510Thr	Missense	2.2e-06	1	0.0206	0.0997	Passenger
28	p.Ser39=	Silent	2.23e-06	1	0.0209	0.0997	Passenger
29	p.Gly1115Asp	Missense	2.23e-06	1	0.0209	0.0997	Passenger
30	p.Ala332Pro	Missense	2.47e-06	1	0.023	0.0997	Passenger
31	p.Arg474Gly	Missense	2.7e-06	1	0.0252	0.0997	Passenger
32	p.Tyr657Cys	Missense	2.78e-06	1	0.0259	0.0997	Passenger
33	p.Ser114Cys	Missense	2.91e-06	1	0.0271	0.0997	Passenger
34	p.Pro14Leu	Missense	3.17e-06	1	0.0295	0.0997	Passenger
35	p.Pro318Leu	Missense	3.17e-06	1	0.0295	0.0997	Passenger
36	p.Pro842Leu	Missense	3.17e-06	1	0.0295	0.0997	Passenger
37	p.Gly967Glu	Missense	3.17e-06	1	0.0295	0.0997	Passenger
38	p.Gln205=	Silent	3.32e-06	1	0.0309	0.0997	Passenger
39	p.Arg365Lys	Missense	3.32e-06	1	0.0309	0.0997	Passenger
40	p.Pro458Leu	Missense	3.32e-06	1	0.0309	0.0997	Passenger
41	p.Leu645Phe	Missense	3.32e-06	1	0.0309	0.0997	Passenger
42	p.Glu742Gln	Missense	3.47e-06	1	0.0323	0.0997	Passenger
43	p.Glu10Lys	Missense	4.03e-06	1	0.0374	0.0997	Passenger
44	p.Glu206Lys	Missense	4.03e-06	1	0.0374	0.0997	Passenger
45	p.Gly282Glu	Missense	4.03e-06	1	0.0374	0.0997	Passenger
46	p.Glu432Lys	Missense	4.03e-06	1	0.0374	0.0997	Passenger
47	p.Phe460=	Silent	4.03e-06	1	0.0374	0.0997	Passenger
48	p.Asp578Asn	Missense	4.03e-06	1	0.0374	0.0997	Passenger
49	p.Glu592Lys	Missense	4.03e-06	1	0.0374	0.0997	Passenger
50	p.Ser617Phe	Missense	4.03e-06	1	0.0374	0.0997	Passenger
51	p.Phe862=	Silent	4.03e-06	1	0.0374	0.0997	Passenger
52	p.Glu902Lys	Missense	4.03e-06	1	0.0374	0.0997	Passenger
53	p.Phe1021=	Silent	4.03e-06	1	0.0374	0.0997	Passenger
54	p.Ala656=	Silent	4.55e-06	1	0.0421	0.0997	Passenger
55	p.Asp396Asn	Missense	4.62e-06	1	0.0427	0.0997	Passenger
56	p.Asp444Asn	Missense	4.62e-06	1	0.0427	0.0997	Passenger
57	p.Phe647=	Silent	4.62e-06	1	0.0427	0.0997	Passenger
58	p.Cys441Ser	Missense	4.86e-06	1	0.0449	0.0997	Passenger
59	p.Ile131Met	Missense	4.96e-06	1	0.0458	0.0997	Passenger
60	p.Ile215Met	Missense	4.96e-06	1	0.0458	0.0997	Passenger
61	p.Ala204Ser	Missense	5.32e-06	1	0.049	0.0997	Passenger
62	p.Ala666Ser	Missense	5.32e-06	1	0.049	0.0997	Passenger
63	p.Thr669Lys	Missense	5.5e-06	1	0.0506	0.0997	Passenger
64	p.Ala741Ser	Missense	5.89e-06	1	0.0541	0.0997	Passenger
65	p.Lys904Asn	Missense	6.22e-06	1	0.0571	0.0997	Passenger
66	p.Arg149Trp	Missense	6.56e-06	1	0.0601	0.0997	Passenger
67	p.Arg250Cys	Missense	6.56e-06	1	0.0601	0.0997	Passenger
68	p.Arg329His	Missense	6.56e-06	1	0.0601	0.0997	Passenger
69	p.Ala535Thr	Missense	6.56e-06	1	0.0601	0.0997	Passenger
70	p.Arg612His	Missense	6.56e-06	1	0.0601	0.0997	Passenger
71	p.Arg756Trp	Missense	6.56e-06	1	0.0601	0.0997	Passenger
72	p.Arg846Trp	Missense	6.56e-06	1	0.0601	0.0997	Passenger
73	p.Arg875Trp	Missense	6.56e-06	1	0.0601	0.0997	Passenger
74	p.Arg1108Trp	Missense	6.56e-06	1	0.0601	0.0997	Passenger
75	p.Arg1150Trp	Missense	6.56e-06	1	0.0601	0.0997	Passenger
76	p.Arg1172His	Missense	6.56e-06	1	0.0601	0.0997	Passenger
77	p.Ala1188Thr	Missense	6.56e-06	1	0.0601	0.0997	Passenger
78	p.Arg474=	Silent	6.93e-06	1	0.0634	0.0997	Passenger
79	p.Arg140Met	Missense	7.04e-06	1	0.0643	0.0997	Passenger
80	p.Gly800Cys	Missense	7.04e-06	1	0.0643	0.0997	Passenger
81	p.Arg262Gln	Missense	7.25e-06	1	0.0662	0.0997	Passenger
82	p.Gly363Ser	Missense	7.25e-06	1	0.0662	0.0997	Passenger
83	p.Arg549Trp	Missense	7.25e-06	1	0.0662	0.0997	Passenger
84	p.Gly690Ser	Missense	7.25e-06	1	0.0662	0.0997	Passenger
85	p.Pro919Leu	Missense	7.25e-06	1	0.0662	0.0997	Passenger
86	p.Val76Leu	Missense	7.32e-06	1	0.0668	0.0997	Passenger
87	p.Asp419Glu	Missense	7.32e-06	1	0.0668	0.0997	Passenger
88	p.Asn805Lys	Missense	7.32e-06	1	0.0668	0.0997	Passenger
89	p.Trp279*	Nonsense	7.69e-06	1	0.0701	0.0997	Passenger
90	p.Ser455Arg	Missense	7.85e-06	1	0.0715	0.0997	Passenger
91	p.Phe130=	Silent	7.87e-06	1	0.0717	0.0997	Passenger
92	p.Asp1031Asn	Missense	7.87e-06	1	0.0717	0.0997	Passenger
93	p.Asp386Tyr	Missense	8e-06	1	0.0728	0.0997	Passenger
94	p.Glu916*	Nonsense	8e-06	1	0.0728	0.0997	Passenger
95	p.Gln1065Lys	Missense	8.32e-06	1	0.0756	0.0997	Passenger
96	p.Tyr251=	Silent	8.36e-06	1	0.076	0.0997	Passenger
97	p.Val449Met	Missense	8.36e-06	1	0.076	0.0997	Passenger
98	p.Tyr534=	Silent	8.36e-06	1	0.076	0.0997	Passenger
99	p.Arg665His	Missense	8.36e-06	1	0.076	0.0997	Passenger
100	p.Arg728Trp	Missense	8.36e-06	1	0.076	0.0997	Passenger
101	p.Asn1122=	Silent	8.36e-06	1	0.076	0.0997	Passenger
102	p.Val1127Met	Missense	8.36e-06	1	0.076	0.0997	Passenger
103	p.Asp197Asn	Missense	8.5e-06	1	0.0772	0.0997	Passenger
104	p.Glu272Lys	Missense	8.5e-06	1	0.0772	0.0997	Passenger
105	p.Asp686Asn	Missense	8.5e-06	1	0.0772	0.0997	Passenger
106	p.Arg721Gln	Missense	8.5e-06	1	0.0772	0.0997	Passenger
107	p.Arg1049Gln	Missense	8.5e-06	1	0.0772	0.0997	Passenger
108	p.Arg1072Gln	Missense	8.5e-06	1	0.0772	0.0997	Passenger
109	p.Glu1157Lys	Missense	8.5e-06	1	0.0772	0.0997	Passenger
110	p.Phe1160=	Silent	8.5e-06	1	0.0772	0.0997	Passenger
111	p.Lys486Asn	Missense	8.61e-06	1	0.0781	0.1	Passenger
112	p.Gly222=	Silent	8.9e-06	1	0.0807	0.102	Passenger
113	p.Gly327=	Silent	9.44e-06	1	0.0853	0.107	Passenger
114	p.Pro479Thr	Missense	1.03e-05	1	0.0929	0.114	Passenger
115	p.Pro621Thr	Missense	1.03e-05	1	0.0929	0.114	Passenger
116	p.Gly676Val	Missense	1.03e-05	1	0.0929	0.114	Passenger
117	p.Leu293=	Silent	1.08e-05	1	0.0971	0.117	Passenger
118	p.Leu1029=	Silent	1.08e-05	1	0.0971	0.117	Passenger
119	p.Glu361Asp	Missense	1.13e-05	1	0.102	0.12	Passenger
120	p.Gln532His	Missense	1.13e-05	1	0.102	0.12	Passenger
121	p.Pro479=	Silent	1.19e-05	1	0.107	0.125	Passenger
122	p.Leu393=	Silent	1.3e-05	1	0.116	0.135	Passenger
123	p.Val268=	Silent	1.35e-05	1	0.12	0.139	Passenger
124	p.Pro62=	Silent	1.52e-05	1	0.134	0.148	Passenger
125	p.Gly439=	Silent	1.52e-05	1	0.134	0.148	Passenger
126	p.Ser470=	Silent	1.52e-05	1	0.134	0.148	Passenger
127	p.Ala892=	Silent	1.52e-05	1	0.134	0.148	Passenger
128	p.Pro970=	Silent	1.52e-05	1	0.134	0.148	Passenger
129	p.Leu538=	Silent	1.55e-05	1	0.136	0.15	Passenger
130	p.Leu17=	Silent	1.69e-05	1	0.147	0.16	Passenger
131	p.Leu385=	Silent	1.69e-05	1	0.147	0.16	Passenger
132	p.Ile448=	Silent	1.84e-05	1	0.159	0.171	Passenger
133	p.Pro232=	Silent	1.92e-05	1	0.166	0.176	Passenger
134	p.Ser508=	Silent	1.92e-05	1	0.166	0.176	Passenger
135	p.Arg149=	Silent	1.96e-05	1	0.169	0.178	Passenger
136	p.Leu737=	Silent	2.03e-05	1	0.175	0.182	Passenger
137	p.Pro55=	Silent	2.18e-05	1	0.187	0.191	Passenger
138	p.Thr364=	Silent	2.18e-05	1	0.187	0.191	Passenger
139	p.Leu1106=	Silent	2.18e-05	1	0.187	0.191	Passenger
140	p.Ala422=	Silent	2.34e-05	1	0.199	0.2	Passenger
141	p.Ser526=	Silent	2.34e-05	1	0.199	0.2	Passenger
142	p.Arg655=	Silent	2.86e-05	1	0.237	0.237	Passenger
C. All samples in COSMIC
1	p.Arg602Gln	Missense	7.25e-06	4	8.68e-07	0.000123	Driver
2	p.Gln792Pro	Missense	6.47e-07	2	1.86e-05	0.00132	Driver
3	p.Val567Ala	Missense	1.21e-06	2	6.53e-05	0.00309	Driver
4	p.Gln1176Glu	Missense	1.57e-06	2	0.000109	0.00388	Potential driver
5	p.Ser526Phe	Missense	4.03e-06	2	0.000708	0.0201	Potential driver
6	p.Pro471Leu	Missense	7.25e-06	2	0.00224	0.0317	Potential driver
7	p.Arg612Cys	Missense	7.25e-06	2	0.00224	0.0317	Potential driver
8	p.Tyr331=	Silent	8.36e-06	2	0.00296	0.0317	Potential driver
9	p.Glu581Ala	Missense	3.22e-07	1	0.00304	0.0317	Potential driver
10	p.Leu893Arg	Missense	3.22e-07	1	0.00304	0.0317	Potential driver
11	p.Ser998Ala	Missense	3.22e-07	1	0.00304	0.0317	Potential driver
12	p.Asp298Ala	Missense	3.23e-07	1	0.00305	0.0317	Potential driver
13	p.Glu742Lys	Missense	8.5e-06	2	0.00306	0.0317	Potential driver
14	p.Phe647Cys	Missense	3.31e-07	1	0.00313	0.0317	Potential driver
15	p.Gln29Pro	Missense	6.47e-07	1	0.00609	0.0577	Passenger
16	p.Glu901Gly	Missense	7.04e-07	1	0.00663	0.0589	Passenger
17	p.Asp578=	Silent	8.91e-07	1	0.00838	0.07	Passenger
18	p.Thr209Ala	Missense	1.21e-06	1	0.0114	0.0839	Passenger
19	p.Thr488Ala	Missense	1.21e-06	1	0.0114	0.0839	Passenger
20	p.Pro11Ala	Missense	1.31e-06	1	0.0123	0.0839	Passenger
21	p.Asp1194Val	Missense	1.32e-06	1	0.0124	0.0839	Passenger
22	p.Trp844Ser	Missense	1.57e-06	1	0.0148	0.0952	Passenger
23	p.Gly995Ala	Missense	1.69e-06	1	0.0158	0.0977	Passenger
24	p.Tyr735=	Silent	2.09e-06	1	0.0196	0.0997	Passenger
25	p.Thr930Ile	Missense	2.09e-06	1	0.0196	0.0997	Passenger
26	p.His214Leu	Missense	2.11e-06	1	0.0197	0.0997	Passenger
27	p.Met510Thr	Missense	2.2e-06	1	0.0206	0.0997	Passenger
28	p.Ser39=	Silent	2.23e-06	1	0.0209	0.0997	Passenger
29	p.Gly1115Asp	Missense	2.23e-06	1	0.0209	0.0997	Passenger
30	p.Ala332Pro	Missense	2.47e-06	1	0.023	0.0997	Passenger
31	p.Arg474Gly	Missense	2.7e-06	1	0.0252	0.0997	Passenger
32	p.Tyr657Cys	Missense	2.78e-06	1	0.0259	0.0997	Passenger
33	p.Ser114Cys	Missense	2.91e-06	1	0.0271	0.0997	Passenger
34	p.Pro14Leu	Missense	3.17e-06	1	0.0295	0.0997	Passenger
35	p.Pro318Leu	Missense	3.17e-06	1	0.0295	0.0997	Passenger
36	p.Pro842Leu	Missense	3.17e-06	1	0.0295	0.0997	Passenger
37	p.Gly967Glu	Missense	3.17e-06	1	0.0295	0.0997	Passenger
38	p.Gln205=	Silent	3.32e-06	1	0.0309	0.0997	Passenger
39	p.Arg365Lys	Missense	3.32e-06	1	0.0309	0.0997	Passenger
40	p.Pro458Leu	Missense	3.32e-06	1	0.0309	0.0997	Passenger
41	p.Leu645Phe	Missense	3.32e-06	1	0.0309	0.0997	Passenger
42	p.Glu742Gln	Missense	3.47e-06	1	0.0323	0.0997	Passenger
43	p.Glu10Lys	Missense	4.03e-06	1	0.0374	0.0997	Passenger
44	p.Glu206Lys	Missense	4.03e-06	1	0.0374	0.0997	Passenger
45	p.Gly282Glu	Missense	4.03e-06	1	0.0374	0.0997	Passenger
46	p.Glu432Lys	Missense	4.03e-06	1	0.0374	0.0997	Passenger
47	p.Phe460=	Silent	4.03e-06	1	0.0374	0.0997	Passenger
48	p.Asp578Asn	Missense	4.03e-06	1	0.0374	0.0997	Passenger
49	p.Glu592Lys	Missense	4.03e-06	1	0.0374	0.0997	Passenger
50	p.Ser617Phe	Missense	4.03e-06	1	0.0374	0.0997	Passenger
51	p.Phe862=	Silent	4.03e-06	1	0.0374	0.0997	Passenger
52	p.Glu902Lys	Missense	4.03e-06	1	0.0374	0.0997	Passenger
53	p.Phe1021=	Silent	4.03e-06	1	0.0374	0.0997	Passenger
54	p.Ala656=	Silent	4.55e-06	1	0.0421	0.0997	Passenger
55	p.Asp396Asn	Missense	4.62e-06	1	0.0427	0.0997	Passenger
56	p.Asp444Asn	Missense	4.62e-06	1	0.0427	0.0997	Passenger
57	p.Phe647=	Silent	4.62e-06	1	0.0427	0.0997	Passenger
58	p.Cys441Ser	Missense	4.86e-06	1	0.0449	0.0997	Passenger
59	p.Ile131Met	Missense	4.96e-06	1	0.0458	0.0997	Passenger
60	p.Ile215Met	Missense	4.96e-06	1	0.0458	0.0997	Passenger
61	p.Ala204Ser	Missense	5.32e-06	1	0.049	0.0997	Passenger
62	p.Ala666Ser	Missense	5.32e-06	1	0.049	0.0997	Passenger
63	p.Thr669Lys	Missense	5.5e-06	1	0.0506	0.0997	Passenger
64	p.Ala741Ser	Missense	5.89e-06	1	0.0541	0.0997	Passenger
65	p.Lys904Asn	Missense	6.22e-06	1	0.0571	0.0997	Passenger
66	p.Arg149Trp	Missense	6.56e-06	1	0.0601	0.0997	Passenger
67	p.Arg250Cys	Missense	6.56e-06	1	0.0601	0.0997	Passenger
68	p.Arg329His	Missense	6.56e-06	1	0.0601	0.0997	Passenger
69	p.Ala535Thr	Missense	6.56e-06	1	0.0601	0.0997	Passenger
70	p.Arg612His	Missense	6.56e-06	1	0.0601	0.0997	Passenger
71	p.Arg756Trp	Missense	6.56e-06	1	0.0601	0.0997	Passenger
72	p.Arg846Trp	Missense	6.56e-06	1	0.0601	0.0997	Passenger
73	p.Arg875Trp	Missense	6.56e-06	1	0.0601	0.0997	Passenger
74	p.Arg1108Trp	Missense	6.56e-06	1	0.0601	0.0997	Passenger
75	p.Arg1150Trp	Missense	6.56e-06	1	0.0601	0.0997	Passenger
76	p.Arg1172His	Missense	6.56e-06	1	0.0601	0.0997	Passenger
77	p.Ala1188Thr	Missense	6.56e-06	1	0.0601	0.0997	Passenger
78	p.Arg474=	Silent	6.93e-06	1	0.0634	0.0997	Passenger
79	p.Arg140Met	Missense	7.04e-06	1	0.0643	0.0997	Passenger
80	p.Gly800Cys	Missense	7.04e-06	1	0.0643	0.0997	Passenger
81	p.Arg262Gln	Missense	7.25e-06	1	0.0662	0.0997	Passenger
82	p.Gly363Ser	Missense	7.25e-06	1	0.0662	0.0997	Passenger
83	p.Arg549Trp	Missense	7.25e-06	1	0.0662	0.0997	Passenger
84	p.Gly690Ser	Missense	7.25e-06	1	0.0662	0.0997	Passenger
85	p.Pro919Leu	Missense	7.25e-06	1	0.0662	0.0997	Passenger
86	p.Val76Leu	Missense	7.32e-06	1	0.0668	0.0997	Passenger
87	p.Asp419Glu	Missense	7.32e-06	1	0.0668	0.0997	Passenger
88	p.Asn805Lys	Missense	7.32e-06	1	0.0668	0.0997	Passenger
89	p.Trp279*	Nonsense	7.69e-06	1	0.0701	0.0997	Passenger
90	p.Ser455Arg	Missense	7.85e-06	1	0.0715	0.0997	Passenger
91	p.Phe130=	Silent	7.87e-06	1	0.0717	0.0997	Passenger
92	p.Asp1031Asn	Missense	7.87e-06	1	0.0717	0.0997	Passenger
93	p.Asp386Tyr	Missense	8e-06	1	0.0728	0.0997	Passenger
94	p.Glu916*	Nonsense	8e-06	1	0.0728	0.0997	Passenger
95	p.Gln1065Lys	Missense	8.32e-06	1	0.0756	0.0997	Passenger
96	p.Tyr251=	Silent	8.36e-06	1	0.076	0.0997	Passenger
97	p.Val449Met	Missense	8.36e-06	1	0.076	0.0997	Passenger
98	p.Tyr534=	Silent	8.36e-06	1	0.076	0.0997	Passenger
99	p.Arg665His	Missense	8.36e-06	1	0.076	0.0997	Passenger
100	p.Arg728Trp	Missense	8.36e-06	1	0.076	0.0997	Passenger
101	p.Asn1122=	Silent	8.36e-06	1	0.076	0.0997	Passenger
102	p.Val1127Met	Missense	8.36e-06	1	0.076	0.0997	Passenger
103	p.Asp197Asn	Missense	8.5e-06	1	0.0772	0.0997	Passenger
104	p.Glu272Lys	Missense	8.5e-06	1	0.0772	0.0997	Passenger
105	p.Asp686Asn	Missense	8.5e-06	1	0.0772	0.0997	Passenger
106	p.Arg721Gln	Missense	8.5e-06	1	0.0772	0.0997	Passenger
107	p.Arg1049Gln	Missense	8.5e-06	1	0.0772	0.0997	Passenger
108	p.Arg1072Gln	Missense	8.5e-06	1	0.0772	0.0997	Passenger
109	p.Glu1157Lys	Missense	8.5e-06	1	0.0772	0.0997	Passenger
110	p.Phe1160=	Silent	8.5e-06	1	0.0772	0.0997	Passenger
111	p.Lys486Asn	Missense	8.61e-06	1	0.0781	0.1	Passenger
112	p.Gly222=	Silent	8.9e-06	1	0.0807	0.102	Passenger
113	p.Gly327=	Silent	9.44e-06	1	0.0853	0.107	Passenger
114	p.Pro479Thr	Missense	1.03e-05	1	0.0929	0.114	Passenger
115	p.Pro621Thr	Missense	1.03e-05	1	0.0929	0.114	Passenger
116	p.Gly676Val	Missense	1.03e-05	1	0.0929	0.114	Passenger
117	p.Leu293=	Silent	1.08e-05	1	0.0971	0.117	Passenger
118	p.Leu1029=	Silent	1.08e-05	1	0.0971	0.117	Passenger
119	p.Glu361Asp	Missense	1.13e-05	1	0.102	0.12	Passenger
120	p.Gln532His	Missense	1.13e-05	1	0.102	0.12	Passenger
121	p.Pro479=	Silent	1.19e-05	1	0.107	0.125	Passenger
122	p.Leu393=	Silent	1.3e-05	1	0.116	0.135	Passenger
123	p.Val268=	Silent	1.35e-05	1	0.12	0.139	Passenger
124	p.Pro62=	Silent	1.52e-05	1	0.134	0.148	Passenger
125	p.Gly439=	Silent	1.52e-05	1	0.134	0.148	Passenger
126	p.Ser470=	Silent	1.52e-05	1	0.134	0.148	Passenger
127	p.Ala892=	Silent	1.52e-05	1	0.134	0.148	Passenger
128	p.Pro970=	Silent	1.52e-05	1	0.134	0.148	Passenger
129	p.Leu538=	Silent	1.55e-05	1	0.136	0.15	Passenger
130	p.Leu17=	Silent	1.69e-05	1	0.147	0.16	Passenger
131	p.Leu385=	Silent	1.69e-05	1	0.147	0.16	Passenger
132	p.Ile448=	Silent	1.84e-05	1	0.159	0.171	Passenger
133	p.Pro232=	Silent	1.92e-05	1	0.166	0.176	Passenger
134	p.Ser508=	Silent	1.92e-05	1	0.166	0.176	Passenger
135	p.Arg149=	Silent	1.96e-05	1	0.169	0.178	Passenger
136	p.Leu737=	Silent	2.03e-05	1	0.175	0.182	Passenger
137	p.Pro55=	Silent	2.18e-05	1	0.187	0.191	Passenger
138	p.Thr364=	Silent	2.18e-05	1	0.187	0.191	Passenger
139	p.Leu1106=	Silent	2.18e-05	1	0.187	0.191	Passenger
140	p.Ala422=	Silent	2.34e-05	1	0.199	0.2	Passenger
141	p.Ser526=	Silent	2.34e-05	1	0.199	0.2	Passenger
142	p.Arg655=	Silent	2.86e-05	1	0.237	0.237	Passenger
CTH
A. Mutations in the selected cancer cohort
1	p.Gly50Trp	Missense	7.04e-06	1	0.00275	0.00404	Potential driver
2	p.Val303Leu	Missense	7.32e-06	1	0.00286	0.00404	Potential driver
3	p.Gly312Val	Missense	1.03e-05	1	0.00404	0.00404	Passenger
B. All genome wide-studies in ICGC
1	p.Ser405=	Silent	1.91e-06	2	0.000162	0.00468	Potential driver
2	p.Lys73=	Silent	1.13e-06	1	0.0106	0.0666	Passenger
3	p.Gln278Glu	Missense	1.57e-06	1	0.0148	0.0666	Passenger
4	p.Thr308Arg	Missense	1.64e-06	1	0.0154	0.0666	Passenger
5	p.Gly50Ala	Missense	1.69e-06	1	0.0158	0.0666	Passenger
6	p.Thr261Ile	Missense	1.87e-06	1	0.0175	0.0666	Passenger
7	p.Gln299=	Silent	1.91e-06	1	0.0179	0.0666	Passenger
8	p.Leu390Pro	Missense	1.96e-06	1	0.0184	0.0666	Passenger
9	p.Ala81Thr	Missense	2.23e-06	1	0.0209	0.0673	Passenger
10	p.Tyr120His	Missense	2.78e-06	1	0.0259	0.0723	Passenger
11	p.Pro66Leu	Missense	3.17e-06	1	0.0295	0.0723	Passenger
12	p.Tyr60Cys	Missense	3.84e-06	1	0.0357	0.0723	Passenger
13	p.His233=	Silent	3.84e-06	1	0.0357	0.0723	Passenger
14	p.Ala88Asp	Missense	3.88e-06	1	0.036	0.0723	Passenger
15	p.Pro66Ser	Missense	4.03e-06	1	0.0374	0.0723	Passenger
16	p.Ser206=	Silent	5.12e-06	1	0.0472	0.0831	Passenger
17	p.Glu170*	Nonsense	5.56e-06	1	0.0512	0.0831	Passenger
18	p.Leu322Val	Missense	5.6e-06	1	0.0516	0.0831	Passenger
19	p.Gly50Trp	Missense	7.04e-06	1	0.0643	0.0896	Passenger
20	p.Tyr213*	Nonsense	7.14e-06	1	0.0652	0.0896	Passenger
21	p.Val303Leu	Missense	7.32e-06	1	0.0668	0.0896	Passenger
22	p.Trp32*	Nonsense	7.69e-06	1	0.0701	0.0896	Passenger
23	p.Val186Met	Missense	8.36e-06	1	0.076	0.0896	Passenger
24	p.Arg237His	Missense	8.36e-06	1	0.076	0.0896	Passenger
25	p.Arg257*	Nonsense	8.5e-06	1	0.0772	0.0896	Passenger
26	p.Leu262=	Silent	1.01e-05	1	0.091	0.0962	Passenger
27	p.Pro198Thr	Missense	1.03e-05	1	0.0929	0.0962	Passenger
28	p.Gly312Val	Missense	1.03e-05	1	0.0929	0.0962	Passenger
29	p.Arg62Leu	Missense	1.15e-05	1	0.103	0.103	Passenger
C. All samples in COSMIC
1	p.Ser405=	Silent	1.91e-06	2	0.000162	0.00468	Potential driver
2	p.Lys73=	Silent	1.13e-06	1	0.0106	0.0666	Passenger
3	p.Gln278Glu	Missense	1.57e-06	1	0.0148	0.0666	Passenger
4	p.Thr308Arg	Missense	1.64e-06	1	0.0154	0.0666	Passenger
5	p.Gly50Ala	Missense	1.69e-06	1	0.0158	0.0666	Passenger
6	p.Thr261Ile	Missense	1.87e-06	1	0.0175	0.0666	Passenger
7	p.Gln299=	Silent	1.91e-06	1	0.0179	0.0666	Passenger
8	p.Leu390Pro	Missense	1.96e-06	1	0.0184	0.0666	Passenger
9	p.Ala81Thr	Missense	2.23e-06	1	0.0209	0.0673	Passenger
10	p.Tyr120His	Missense	2.78e-06	1	0.0259	0.0723	Passenger
11	p.Pro66Leu	Missense	3.17e-06	1	0.0295	0.0723	Passenger
12	p.Tyr60Cys	Missense	3.84e-06	1	0.0357	0.0723	Passenger
13	p.His233=	Silent	3.84e-06	1	0.0357	0.0723	Passenger
14	p.Ala88Asp	Missense	3.88e-06	1	0.036	0.0723	Passenger
15	p.Pro66Ser	Missense	4.03e-06	1	0.0374	0.0723	Passenger
16	p.Ser206=	Silent	5.12e-06	1	0.0472	0.0831	Passenger
17	p.Glu170*	Nonsense	5.56e-06	1	0.0512	0.0831	Passenger
18	p.Leu322Val	Missense	5.6e-06	1	0.0516	0.0831	Passenger
19	p.Gly50Trp	Missense	7.04e-06	1	0.0643	0.0896	Passenger
20	p.Tyr213*	Nonsense	7.14e-06	1	0.0652	0.0896	Passenger
21	p.Val303Leu	Missense	7.32e-06	1	0.0668	0.0896	Passenger
22	p.Trp32*	Nonsense	7.69e-06	1	0.0701	0.0896	Passenger
23	p.Val186Met	Missense	8.36e-06	1	0.076	0.0896	Passenger
24	p.Arg237His	Missense	8.36e-06	1	0.076	0.0896	Passenger
25	p.Arg257*	Nonsense	8.5e-06	1	0.0772	0.0896	Passenger
26	p.Leu262=	Silent	1.01e-05	1	0.091	0.0962	Passenger
27	p.Pro198Thr	Missense	1.03e-05	1	0.0929	0.0962	Passenger
28	p.Gly312Val	Missense	1.03e-05	1	0.0929	0.0962	Passenger
29	p.Arg62Leu	Missense	1.15e-05	1	0.103	0.103	Passenger
