# Supplementary material for: NOS3 and CTH gene mutations as new molecular markers for detection of lung adenocarcinoma
Source: PeerJ. 2023 Dec 12;11:e16209. doi: 10.7717/peerj.16209 (PMC10722981; doi:10.7717/peerj.16209)
Supplement: Table S4 — Summary of mutations in the NOS3 and CTH genes in lung adenocarcinoma retrieved from the COSMIC database. [file peerj-11-16209-s004.xls]

## Sheet: Cosmic
Supplementary Table 4. Summary of mutations in the NOS3 and CTH genes in lung adenocarcinoma retrieved from the COSMIC database.
	Position	CDS Mutation	AA Mutation	Legacy Mutation ID	Count	Type
	NOS3
1	10	c.28G>T	p.E10*	COSM398341	1	Substitution - Nonsense
2	40	c.118C>A	p.R40=	COSM8811931	1	Substitution - coding silent
3	69	c.205C>A	p.P69T	COSM8775447	1	Substitution - Missense
4	92	c.274G>T	p.G92W	COSM7380030	1	Substitution - Missense
5	135	c.404A>G	p.Y135C	COSM1685145	1	Substitution - Missense
6	171	c.513G>T	p.V171=	COSM8759917	1	Substitution - coding silent
7	191	c.573G>A	p.G191=	COSM5585956	1	Substitution - coding silent
8	204	c.610G>T	p.A204S	COSM7756349	1	Substitution - Missense
9	221	c.662G>A	p.R221Q	COSM3261119	1	Substitution - Missense
10	234	c.700C>T	p.R234C	COSM7380032	1	Substitution - Missense
11	255	c.763C>A	p.R255=	COSM7743198	1	Substitution - coding silent
12	255	c.765G>T	p.R255=	COSM8709309	1	Substitution - coding silent
13	271	c.812C>G	p.T271S	COSM6177225	1	Substitution - Missense
14	273	c.819C>A	p.L273=	COSM7783880	1	Substitution - coding silent
15	296	c.886C>A	p.P296T	COSM6515801	1	Substitution - Missense
16	306	c.916C>A	p.P306T	COSM6177224	1	Substitution - Missense
17	355	c.1063G>T	p.G355C	COSM3261128	1	Substitution - Missense
18	361	c.1083G>C	p.E361D	COSM7777363	1	Substitution - Missense
19	364	c.1092G>A	p.T364=	COSM599908	1	Substitution - coding silent
20	381	c.1143C>A	p.V381=	COSM7781110	1	Substitution - coding silent
21	383	c.1149G>T	p.M383I	COSM9591638	1	Substitution - Missense
22	386	c.1156G>T	p.D386Y	COSM374620	1	Substitution - Missense
23	396	c.1186G>A	p.D396N	COSM3636242	1	Substitution - Missense
24	404	c.1210G>T	p.V404L	COSM8788142	1	Substitution - Missense
25	406	c.1218G>T	p.V406=	COSM8677349	1	Substitution - coding silent
26	409	c.1225A>G	p.S409G	COSM745979	1	Substitution - Missense
27	422	c.1264G>A	p.A422T	COSM6727966	2	Substitution - Missense
28	423	c.1267G>A	p.A423T	COSM4707572	3	Substitution - Missense
29	441	c.1321T>A	p.C441S	COSM6177223	1	Substitution - Missense
30	444	c.1332C>A	p.D444E	COSM7431588	2	Substitution - Missense
31	448	c.1344C>A	p.I448=	COSM745978	1	Substitution - coding silent
32	455	c.1365C>A	p.S455R	COSM7778316	1	Substitution - Missense
33	486	c.1458G>A	p.K486=	COSM8691471	1	Substitution - coding silent
34	498	c.1494A>G	p.E498=	COSM745977	1	Substitution - coding silent
35	499	c.1497G>T	p.V499=	COSM6548994	1	Substitution - coding silent
36	516	c.1546A>T	p.K516*	COSM7799861	1	Substitution - Nonsense
37	517	c.1549C>G	p.R517G	COSM369000	1	Substitution - Missense
38	529	c.1586G>A	p.G529D	COSM7380031	1	Substitution - Missense
39	535	c.1603G>T	p.A535S	COSM7434455	1	Substitution - Missense
40	560	c.1679C>A	p.S560Y	COSM371481	1	Substitution - Missense
41	581	c.1742A>C	p.E581A	COSM3950186	2	Substitution - Missense
42	594	c.1781C>A	p.S594Y	COSM7243611	1	Substitution - Missense
43	595	c.1783G>A	p.G595S	COSM3261150	1	Substitution - Missense
44	610	c.1828A>C	p.K610Q	COSM7380029	1	Substitution - Missense
45	625	c.1874C>T	p.S625F	COSM3261153	1	Substitution - Missense
46	626	c.1878G>A	p.W626*	COSM5660153	1	Substitution - Nonsense
47	658	c.1972C>A	p.P658T	COSM1549252	1	Substitution - Missense
48	666	c.1996G>T	p.A666S	COSM6109611	1	Substitution - Missense
49	666	c.1998C>G	p.A666=	COSM4415182	2	Substitution - coding silent
50	667	c.2000T>A	p.V667E	COSM9599043	1	Substitution - Missense
51	669	c.2006C>A	p.T669K	COSM7752066	1	Substitution - Missense
52	676	c.2027G>T	p.G676V	COSM3950187	2	Substitution - Missense
53	677	c.2031G>A	p.E677=	COSM6515802	1	Substitution - coding silent
54	686	c.2056G>T	p.D686Y	COSM313294	1	Substitution - Missense
55	697	c.2089G>T	p.G697C	COSM8784344	1	Substitution - Missense
56	700	c.2098C>T	p.Q700*	COSM394342	1	Substitution - Nonsense
57	742	c.2224G>A	p.E742K	COSM1741653	1	Substitution - Missense
58	742	c.2224G>T	p.E742*	COSM387860	1	Substitution - Nonsense
59	822	c.2465C>T	p.A822V	COSM5670669	1	Substitution - Missense
60	826	c.2476C>G	p.P826A	COSM402950	1	Substitution - Missense
61	856	c.2567G>A	p.R856H	COSM7740287	1	Substitution - Missense
62	866	c.2598C>A	p.T866=	COSM8755168	1	Substitution - coding silent
63	896	c.2686G>T	p.D896Y	COSM6177222	1	Substitution - Missense
64	1016	c.3048T>A	p.T1016=	COSM8785776	1	Substitution - coding silent
65	1043	c.3128C>G	p.T1043S	COSM378516	1	Substitution - Missense
66	1055	c.3163C>A	p.H1055N	COSM1195241	2	Substitution - Missense
67	1080	c.3238G>T	p.E1080*	COSM5615810	1	Substitution - Nonsense
68	1088	c.3262G>T	p.V1088L	COSM362594	1	Substitution - Missense
69	1107	c.3321G>T	p.E1107D	COSM351567	1	Substitution - Missense
70	1126	c.3378C>T	p.T1126=	COSM8736287	1	Substitution - coding silent
71	1188	c.3562G>A	p.A1188T	COSM7776148	1	Substitution - Missense
72	1194	c.3581A>T	p.D1194V	COSM7734970	1	Substitution - Missense
73		c.-193A>C	p.?	COSN28685723	1	Unknown
74		c.-51-191A>C	p.?	COSN28807486	1	Unknown
75		c.159-180C>T	p.?	COSN28659736	1	Unknown
76		c.419+1G>C	p.?	COSM7351987	1	Unknown
77		c.583-21C>T	p.?	COSN8515972	2	Unknown
78		c.816+1G>A	p.?	COSM7432922	1	Unknown
79		c.817-26A>G	p.?	COSN19652938	1	Unknown
80		c.956+1G>T	p.?	COSM745980	1	Unknown
81		c.1132-123C>A	p.?	COSN8515973	2	Unknown
82		c.1429-1G>T	p.?	COSM313293	2	Unknown
83		c.1503-30A>G	p.?	COSN28664376	2	Unknown
84		c.1752+1012G>T	p.?	COSN20089555	1	Unknown
85		c.1752+1363T>A	p.?	COSN2210182	2	Unknown
86		c.1752+1410G>C	p.?	COSN28747901	1	Unknown
87		c.1752+1410G>T	p.?	COSN8515975	1	Unknown
88		c.1753-496A>G	p.?	COSN138517	1	Unknown
89		c.1821-62G>T	p.?	COSN19641649	2	Unknown
90		c.1821-78C>A	p.?	COSN28704326	1	Unknown
91		c.2246-9C>A	p.?	COSM3950188	2	Unknown
92		c.2985-508G>T	p.?	COSN8515976	2	Unknown
93		c.3107-107C>T	p.?	COSN31511477	1	Unknown
CTH
1	3	c.9A>G	p.E3=	COSM358140	1	Substitution - coding silent
2	11	c.33C>T	p.F11=	COSM6127108	1	Substitution - coding silent
3	32	c.94T>C	p.W32R	COSM342358	1	Substitution - Missense
4	50	c.148G>T	p.G50W	COSM6127107	1	Substitution - Missense
5	67	c.200C>T	p.T67I	COSM7102453	2	Substitution - Missense
6	122	c.365G>T	p.R122M	COSM358141	1	Substitution - Missense
7	143	c.429A>G	p.L143=	COSM9586432	1	Substitution - coding silent
8	144	c.430G>T	p.E144*	COSM310389	1	Substitution - Nonsense
9	158	c.473C>G	p.T158S	COSM8720163	1	Substitution - Missense
10	184	c.552G>T	p.L184F	COSM9606130	1	Substitution - Missense
11	186	c.556G>A	p.V186M	COSM268960	1	Substitution - Missense
12	186	c.558G>T	p.V186=	COSM41457	1	Substitution - coding silent
13	187	c.559G>T	p.D187Y	COSM5678743	1	Substitution - Missense
14	197	c.589_590delinsTC	p.R197S	COSM400794	1	Substitution - Missense
15	214	c.640A>G	p.M214V	COSM5684386	1	Substitution - Missense
16	216	c.647G>T	p.G216V	COSM5700115	1	Substitution - Missense
17	235	c.704G>A	p.R235K	COSM9601545	1	Substitution - Missense
18	273	c.817G>T	p.G273*	COSM6540538	1	Substitution - Nonsense
19	303	c.907G>T	p.V303L	COSM8677893	1	Substitution - Missense
20	312	c.935G>T	p.G312V	COSM6063820	1	Substitution - Missense
21	313	c.939G>T	p.M313I	COSM338668	1	Substitution - Missense
22	356	c.1067A>G	p.H356R	COSM1196850	3	Substitution - Missense
23	358	c.1073C>T	p.S358L	COSM341859	1	Substitution - Missense
24	359	c.1075G>A	p.V359I	COSM7241144	1	Substitution - Missense
25	378	c.1134G>T	p.V378=	COSM6127106	1	Substitution - coding silent
26	395	c.1185G>A	p.K395=	COSM8803972	1	Substitution - coding silent
27	396	c.1187C>T	p.A396V	COSM8706554	1	Substitution - Missense
28		c.-8G>T	p.?	COSN30184411	1	Unknown
29		c.-9C>A	p.?	COSN30184414	1	Unknown
30		c.168+18G>T	p.?	COSN28657992	1	Unknown
31		c.251-1G>A	p.?	COSM7838247	1	Unknown
32		c.347-66A>C	p.?	COSN28792296	1	Unknown
33		c.589-10G>T	p.?	COSM682235	1	Unknown
34		c.1052+13C>T	p.?	COSN18715797	1	Unknown
35		c.*101A>T	p.?	COSN31510240	1	Unknown
36		c.*52G>T	p.?	COSN30178314	1	Unknown
