# Supplementary material for: NOS3 and CTH gene mutations as new molecular markers for detection of lung adenocarcinoma
Source: PeerJ. 2023 Dec 12;11:e16209. doi: 10.7717/peerj.16209 (PMC10722981; doi:10.7717/peerj.16209)
Supplement: Table S5 — EGFR mutation and PD-L1 expression in patient samples with LUAD. [file peerj-11-16209-s005.xls]

## Sheet: Sheet3
Supplementary table 5. EGFR mutation and PD-L1 expression in patient samples with LUAD.
NO	Sex	Age	EGFR	PDL-1	Chronic disease
1	Male	81	EGFR is negative	PDL1 is negative, TP is 0%	HTN
2	Male	56	EGFR is negative	PDL1 is negative, TP is < 1%			2 deletions and
3	Male	83	EGFR is negative	PDL1 is negative, TP is 0%	HTN and DM		2 point mutations in exon 19,
4	Male	58	EGFR is negative	PDL1 is negative, TP is < 1%			2 point mutations (c.2573T>G p.(Leu858Arg)) and
5	Male	77	EGFR is negative	PDL1 is negative, TP is 0%			2 point mutations (p.L858R) in exon 21.
6	Male	52	EGFR is negative	PDL1 is negative, TP is < 1%
7	Male	65	EGFR: Mutant (exon 19 deletion )	PDL1 is negative, TP is 0%
8	Male	71	EGFR is negative	PDL1 is negative, TP is 0%			EGFR: Mutant (exon 19 deletion )	EGFR : mutant ( exon 19 deletion )
9	Male	67	EGFR is negative	PDL1 is negative, TP is 0%			EGFR: Mutant (point mutation in exon 19)	EGFR : mutated ( exon 19 )
10	Male	76	EGFR is negative	PDL1 is negative, TP is < 1%
11	Male	68	EGFR is negative	PDL1 is positive ( TPS > 50% )	HTN		EGFR gene analysis : Mutant, c.2573T>G p.(Leu858Arg): exon 21	EGFR gene analysis : Mutant, c.2573T>G p.(Leu858Arg): exon 21
12	Male	57	EGFR is negative	PDL1 is negative, TP is 0%
13	Male	74	EGFR: Mutant (point mutation in exon 19)	PDL1 is positive ( TPS > 50% )			EGFR: Mutant (exon 21 p.L858R)	EGFR : MUTANT (exon 21 p.L858R)
14	Male	72	EGFR is negative	PDL1 is negative, TP is 0%
15	Male	70	EGFR is negative	PDL1 is negative, TP is 0%
16	Male	62	EGFR is negative	PDL1 is negative, TP is 0%
17	Male	73	EGFR is negative	PDL1 is negative, TP is 0%
18	Male	72	EGFR is negative	PDL1 is negative, TP is 0%	DM
19	Male	48	EGFR is negative	PDL1 is negative, TP is 0%
20	Male	48	EGFR is negative	PDL1 is negative, TP is 0%	HTN and DM
21	Male	75	EGFR is negative	PDL1 is negative, TP is < 1%
22	Male	60	EGFR is negative	PDL1 is negative, TP is 0%
23	Male	69	EGFR is negative	PDL1 is negative, TP is < 1%	HTN
24	Male	70	EGFR is negative	PDL1 is negative, TP is 0%	HTN
25	Male	56	EGFR is negative	PDL1 is positive ( TPS > 50% )
26	Male	41	EGFR is negative	PDL1 is negative, TP is 0%	DM
27	Male	58	EGFR is negative	PDL1 is negative, TP is 0%
28	Male	72	EGFR is negative	PDL1 is negative, TP is 0%
29	Male	59	EGFR is negative	PDL1 is negative, TP is 0%	Epilepsy
30	Male	61	EGFR is negative	PDL1 is positive ( TPS > 50% )
31	Male	59	EGFR is negative	PDL1 is negative, TP is 0%
32	Male	78	EGFR is negative	PDL1 is negative, TP is 0%
33	Male	59	EGFR is negative	PDL1 is negative, TP is 0%
34	Male	60	EGFR is negative	PDL1 is negative, TP is 0%	HTN and DM
35	Male	65	EGFR is negative	PDL1 is negative, TP is 0%
36	Male	57	EGFR is negative	PDL1 is negative, TP is 0%
37	Male	62	EGFR is negative	PDL1 is negative, TP is 0%	HTN
38	Male	75	EGFR is negative	PDL1 is negative, TP is =8%	Heart disease and HTN
39	Male	44	EGFR is negative	PDL1 is negative, TP is 0%
40	Male	66	EGFR is negative	PDL1 is negative, TP is 0%
41	Male	66	EGFR is negative	PDL1 is positive ( TPS > 50% )
42	Male	75	EGFR is negative	PDL1 is negative, TP is 0%	COPD ( Chronic Obstructive Pulmonary Disease )
43	Male	63	EGFR is negative	PDL1 is negative, TP is 0%	HTN
44	Male	64	EGFR is negative	PDL1 is negative, TP is 0%
45	Male	60	EGFR is negative	PDL1 is negative, TP is 0%
46	Male	77	EGFR is negative	PDL1 is negative, TP is 0%	HTN
47	Male	59	EGFR is negative	PDL1 is negative, TP is 0%
48	Male	74	EGFR is negative	PDL1 is negative, TP is 0%
49	Male	53	EGFR is negative	PDL1 is positive ( TPS > 50% )
50	Male	68	EGFR is negative	PDL1 is negative, TP is 0%
51	Male	67	EGFR is negative	PDL1 is negative, TP is 0%
52	Male	58	EGFR:Mutant (point mutation; c.2573T>G p.(Leu858Arg))	PDL1 is positive ( TPS > 50% )	HTN
53	Male	45	EGFR is negative	PDL1 is not expressed, TP is < 1%	HTN
54	Male	61	EGFR is negative	PDL1 is positive ( TPS > 50% )
55	Male	62	EGFR is negative	PDL1 is negative, TP is 0%	Heart disease
56	Male	89	EGFR is negative	PDL1 is positive ( TPS > 50% )	HTN
57	Male	68	EGFR:Mutant (point mutation; c.2573T>G p.(Leu858Arg))	PDL1 is negative, TP is < 1%
58	Male	75	EGFR is negative	PDL1 is negative, TP is 0%	HTN
59	Male	74	EGFR is negative	PDL1 is negative, TP is 0%
60	Male	62	EGFR is negative	PDL1 is negative, TP is 0%
61	Male	63	EGFR is negative	PDL1 is negative, TP is < 1%
62	Male	73	EGFR is negative	PDL1 is negative, TP is 0%
63	Male	56	EGFR is negative	PDL1 is positive ( TPS > 50% )
64	Male	83	EGFR is negative	PDL1 is negative, TP is 0%
65	Male	71	EGFR is negative	PDL1 is negative, TP is 0%	HTN and DM
66	Male	53	EGFR is negative	PDL1 is negative, TP is 0%
67	Male	49	EGFR is negative	PDL1 negative, TP is < 35%
68	Male	54	EGFR is negative	PDL1 is negative, TP is < 15%
69	Male	71	EGFR is negative	PDL1 is negative, TP is 0%
70	Male	81	EGFR: Mutant (point mutations in exon 21 p.L858R)	PDL1 is negative, TP is < 1%
71	Male	54	EGFR is negative	PDL1 is negative, TP is 0%	Heart disease and HTN
72	Male	70	EGFR is negative	PDL1 is negative, TP is 0%	HTN
73	Male	67	EGFR is negative	PDL1 is negative, TP is 0%	HTN and DM
74	Male	71	EGFR is negative	PDL1 is negative, TP is 0%	IHD and HF
75	Male	57	EGFR is negative	PDL1 is negative, TP is 0%	DM
76	Male	72	EGFR is negative	PDL1 is negative, TP is 0%
77	Male	50	EGFR is negative	PDL1 is negative, TP is 0%	HF
			EGFR is negative	PDL1 is negative, TP is 0%
			EGFR is negative	PDL1 is negative, TP is 0%
78	Female	78	EGFR is negative	PDL1 is positive ( TPS > 50% )
79	Female	72	EGFR is negative	PDL1 is negative, TP is 0%
80	Female	55	EGFR is negative	PDL1 is negative, TP is 0%	DM
81	Female	66	EGFR is negative	PDL1 is negative, TP is 0%	HTN
82	Female	67	EGFR is negative	PDL1 is negative, TP is 0%
83	Female	55	EGFR is negative	PDL1 is positive (TP>50%)	HTN
84	Female	60	EGFR is negative	PDL1 is negative, TP is 0%	HTN
85	Female	70	EGFR is negative	PDL1 is negative, TP is 0%	HTN and DM
86	Female	64	EGFR is negative	PDL1 is negative, TP is 0%	HTN
87	Female	52	EGFR is negative	PDL1 is negative, TP is 0%	DM
88	Female	59	EGFR is negative	PDL1 is negative, TP is 2%	HTN
89	Female	62	EGFR is negative	PDL1 is positive ( TPS > 50% )
90	Female	66	EGFR is negative	PDL1 is negative, TP is 0%
91	Female	61	EGFR: Mutant (exon 19 deletion )	PDL1 is negative, TP is 0%
92	Female	39	EGFR is negative	PDL1 is negative, TP is 0%
93	Female	82	EGFR is negative	PDL1 is negative, TP is 0%	HTN and DM
94	Female	75	EGFR is negative	PDL1 is negative, TP is < 1%
95	Female	62	EGFR is negative	PDL1 is negative, TP is 0%
96	Female	61	EGFR: Mutant (point mutation in exon 19)	PDL1 is negative, TP is 0%
97	Female	54	EGFR is negative	PDL1 is positive ( TPS > 50% )
98	Female	58	EGFR is negative	PDL1 is negative, TP is 0%	HTN
99	Female	91	EGFR: Mutant (point mutations in exon 21 p.L858R)	PDL1 is negative, TP is 0%	HTN
100	Female	64	EGFR is negative	PDL1 is negative, TP is 0%	HTN
101	Female	49	EGFR is negative	PDL1 is negative, TP is 0%
102	Female	49	EGFR is negative	PDL1 is negative, TP is < 1%
103	Female	49	EGFR is negative	PDL1 is negative, TP is 0%	HTN and DM
104	Female	73	EGFR is negative	PDL1 is negative, TP is 0%	HTN and DM
105	Female	43	EGFR is negative	PDL1 is negative, TP is 0%
106	Female	72	EGFR is negative	PDL1 is negative, TP is 0%
107	Female	68	EGFR is negative	PDL1 is negative, TP is 0%
108	Female	43	EGFR is negative	PDL1 is negative, TP is 0%
109	Female	57	EGFR is negative	PDL1 is negative, TP is 0%	HTN
110	Female	72	EGFR is negative	PDL1 is negative, TP is 0%
