# Supplementary material for: NOS3 and CTH gene mutations as new molecular markers for detection of lung adenocarcinoma
Source: PeerJ. 2023 Dec 12;11:e16209. doi: 10.7717/peerj.16209 (PMC10722981; doi:10.7717/peerj.16209)
Supplement: Table S6 — The interaction between NOS3, CTH, EGFR and PD-L1 gene and their related genes retrieved from GeneMania database [file peerj-11-16209-s006.xls]

## Sheet: genemania-network
Supplementary table 6. The interaction between NOS3, CTH, EGFR and PD-L1 gene and their related genes retrieved from GeneMania database
	Entity 1	Entity 2	Weight	Network group	Network
1	NOS3	AKT1	0.298582	Co-localization	Chen-Huang-2014
2	NOS3	AKT1	0.00474883	Pathway	Wu-Stein-2010
3	NOS3	AKT1	0.0524111	Pathway	REACTOME
4	NOS3	AKT1	0.015932	Physical Interactions	IREF-reactome
5	NOS3	AKT1	0.015932	Physical Interactions	Vastrik-Stein-2007
6	NOS3	AKT1	0.00754627	Physical Interactions	BIOGRID-SMALL-SCALE-STUDIES
7	NOS3	AKT1	0.10154	Physical Interactions	IREF-spike
8	NOS3	AKT1	0.0080064	Physical Interactions	IREF-biogrid
9	NOS3	CAV1	0.00561081	Co-expression	Arijs-Rutgeerts-2009
10	NOS3	CAV1	0.00801327	Pathway	Wu-Stein-2010
11	NOS3	CAV1	0.0747958	Pathway	NCI_NATURE
12	NOS3	CAV1	0.0868876	Physical Interactions	IREF-reactome
13	NOS3	CAV1	0.0868876	Physical Interactions	Vastrik-Stein-2007
14	NOS3	CAV1	0.0938135	Physical Interactions	IREF-quickgo
15	NOS3	CAV1	0.0543305	Physical Interactions	IREF-dip
16	NOS3	CAV1	0.0135931	Physical Interactions	BIOGRID-SMALL-SCALE-STUDIES
17	NOS3	CAV1	0.796225	Physical Interactions	IREF-corum
18	NOS3	CAV1	0.0129763	Physical Interactions	IREF-biogrid
19	NOS3	CDO1	0.00366781	Genetic Interactions	Lin-Smith-2010
20	NOS3	EPS8	0.00169706	Genetic Interactions	Lin-Smith-2010
21	NOS3	HSP90AB1	0.426221	Pathway	NCI_NATURE
22	NOS3	HSP90AB1	0.0760548	Physical Interactions	IREF-quickgo
23	NOS3	LYPLA1	0.290899	Pathway	Wu-Stein-2010
24	NOS3	LYPLA1	0.358934	Pathway	REACTOME
25	NOS3	LYPLA1	0.440755	Physical Interactions	IREF-reactome
26	NOS3	LYPLA1	0.440755	Physical Interactions	Vastrik-Stein-2007
27	NOS3	NOSIP	0.290899	Pathway	Wu-Stein-2010
28	NOS3	NOSIP	0.358934	Pathway	REACTOME
29	NOS3	NOSIP	0.440755	Physical Interactions	IREF-reactome
30	NOS3	NOSIP	0.440755	Physical Interactions	Vastrik-Stein-2007
31	NOS3	NOSIP	0.463035	Physical Interactions	IREF-quickgo
32	NOS3	NOSIP	0.117028	Physical Interactions	BIOGRID-SMALL-SCALE-STUDIES
33	NOS3	NOSIP	0.0501197	Physical Interactions	IREF-biogrid
34	NOS3	NOSTRIN	0.123081	Pathway	Wu-Stein-2010
35	NOS3	NOSTRIN	0.191587	Pathway	REACTOME
36	NOS3	NOSTRIN	0.174377	Physical Interactions	IREF-reactome
37	NOS3	NOSTRIN	0.174377	Physical Interactions	Vastrik-Stein-2007
38	NOS3	NOSTRIN	1	Physical Interactions	IREF-uniprotpp
39	NOS3	NOSTRIN	0.500964	Physical Interactions	BIOGRID-SMALL-SCALE-STUDIES
40	NOS3	NOSTRIN	0.630967	Physical Interactions	IREF-mint
41	NOS3	WASL	0.0210746	Pathway	Wu-Stein-2010
42	NOS3	WASL	0.10015	Pathway	REACTOME
43	NOS3	WASL	0.0307231	Physical Interactions	IREF-reactome
44	NOS3	WASL	0.0307231	Physical Interactions	Vastrik-Stein-2007
45	NOS3	ZDHHC21	0.290899	Pathway	Wu-Stein-2010
46	NOS3	ZDHHC21	0.503348	Pathway	REACTOME
47	NOS3	ZDHHC21	0.440755	Physical Interactions	IREF-reactome
48	NOS3	ZDHHC21	0.440755	Physical Interactions	Vastrik-Stein-2007
1	CTH	CAV1	0.000782761	Genetic Interactions	Lin-Smith-2010
2	CTH	CBS	0.015724	Co-expression	Mallon-McKay-2013
3	CTH	CBS	0.0143417	Co-expression	Dobbin-Giordano-2005
4	CTH	CBS	0.00603625	Co-expression	Jiang-de Kok-2017
5	CTH	CBS	0.0125909	Co-localization	Schadt-Shoemaker-2004
6	CTH	CBS	0.472491	Physical Interactions	IREF-reactome
7	CTH	CBS	0.472491	Physical Interactions	Vastrik-Stein-2007
8	CTH	CBS	0.0420343	Physical Interactions	Wan-Emili-2015
9	CTH	CBS	0.0550345	Predicted	Stuart-Kim-2003
10	CTH	CDO1	0.0116577	Co-expression	Ramaswamy-Golub-2001
11	CTH	CDO1	0.00768701	Co-expression	Dobbin-Giordano-2005
12	CTH	CDO1	0.367708	Physical Interactions	IREF-reactome
13	CTH	CDO1	0.367708	Physical Interactions	Vastrik-Stein-2007
14	CTH	DARS1	0.0167363	Co-expression	Perou-Botstein-1999
15	CTH	DARS1	0.421338	Predicted	I2D-vonMering-Bork-2002-High-Yeast2Human
16	CTH	EGFR	0.017505	Co-expression	Innocenti-Brown-2011
17	CTH	MTHFD1	0.00981062	Co-expression	Mallon-McKay-2013
18	CTH	MTHFD1	0.0142327	Co-expression	Dobbin-Giordano-2005
19	CTH	MTHFD1	0.421338	Predicted	I2D-vonMering-Bork-2002-High-Yeast2Human
20	CTH	PTPN1	0.669136	Physical Interactions	IREF-quickgo
21	CTH	SQOR	0.248651	Physical Interactions	IREF-reactome
22	CTH	SQOR	0.248651	Physical Interactions	Vastrik-Stein-2007
1	EGFR	AKT1	0.001836	Pathway	Wu-Stein-2010
2	EGFR	AKT1	0.0909091	Physical Interactions	Kotlyar-Jurisica-2015
3	EGFR	AKT1	0.0975337	Physical Interactions	Petschnigg-Stagljar-2014
4	EGFR	AKT1	0.000573182	Physical Interactions	BIOGRID-SMALL-SCALE-STUDIES
5	EGFR	AKT1	0.00477149	Physical Interactions	IREF-matrixdb
6	EGFR	AKT1	0.000536379	Physical Interactions	IREF-biogrid
7	EGFR	ANXA2	1	Physical Interactions	IREF-hpidb
8	EGFR	ANXA2	0.0274118	Physical Interactions	IREF-quickgo
9	EGFR	ANXA2	0.00190673	Physical Interactions	BIOGRID-SMALL-SCALE-STUDIES
10	EGFR	ANXA2	0.00185134	Physical Interactions	IREF-matrixdb
11	EGFR	ANXA2	0.0011509	Physical Interactions	IREF-biogrid
12	EGFR	CAV1	0.0030981	Pathway	Wu-Stein-2010
13	EGFR	CAV1	0.0909091	Physical Interactions	Kotlyar-Jurisica-2015
14	EGFR	CAV1	0.0975337	Physical Interactions	Petschnigg-Stagljar-2014
15	EGFR	CAV1	0.0149751	Physical Interactions	IREF-dip
16	EGFR	CAV1	0.00103247	Physical Interactions	BIOGRID-SMALL-SCALE-STUDIES
17	EGFR	CAV1	0.0558678	Physical Interactions	IREF-innatedb
18	EGFR	CAV1	0.00741912	Physical Interactions	IREF-matrixdb
19	EGFR	CAV1	0.00866933	Physical Interactions	IREF-spike
20	EGFR	CAV1	0.000869332	Physical Interactions	IREF-biogrid
21	EGFR	CBS	0.000528005	Genetic Interactions	Lin-Smith-2010
22	EGFR	CDO1	0.0011261	Genetic Interactions	Lin-Smith-2010
23	EGFR	CSK	0.0115282	Co-expression	Boldrick-Relman-2002
24	EGFR	CSK	0.00395451	Pathway	Wu-Stein-2010
25	EGFR	CSK	0.0909091	Physical Interactions	Kotlyar-Jurisica-2015
26	EGFR	CSK	0.0975337	Physical Interactions	Petschnigg-Stagljar-2014
27	EGFR	CSK	0.0171913	Physical Interactions	IREF-reactome
28	EGFR	CSK	0.0171913	Physical Interactions	Vastrik-Stein-2007
29	EGFR	CSK	0.0558146	Physical Interactions	Tong-Moran-2014
30	EGFR	CSK	0.00258661	Physical Interactions	BIOGRID-SMALL-SCALE-STUDIES
31	EGFR	CSK	0.0109318	Physical Interactions	IREF-mint
32	EGFR	CSK	0.052296	Physical Interactions	IREF-bind-translation
33	EGFR	CSK	0.0126445	Physical Interactions	IREF-matrixdb
34	EGFR	CSK	0.0323119	Physical Interactions	IREF-spike
35	EGFR	CSK	0.00206439	Physical Interactions	IREF-biogrid
36	EGFR	CSK	0.00683557	Shared protein domains	INTERPRO
37	EGFR	DARS1	0.000968698	Genetic Interactions	Lin-Smith-2010
38	EGFR	DARS1	0.0747435	Physical Interactions	Foerster-Ritter-2013
39	EGFR	EGF	0.0222032	Co-expression	Wu-Garvey-2007
40	EGFR	EGF	0.171888	Co-localization	Chen-Huang-2014
41	EGFR	EGF	0.00314203	Pathway	Wu-Stein-2010
42	EGFR	EGF	0.00867277	Pathway	NCI_NATURE
43	EGFR	EGF	0.0135936	Physical Interactions	IREF-reactome
44	EGFR	EGF	0.0135936	Physical Interactions	Vastrik-Stein-2007
45	EGFR	EGF	0.261785	Physical Interactions	IREF-dip
46	EGFR	EGF	0.542341	Physical Interactions	IREF-uniprotpp
47	EGFR	EGF	0.00678049	Physical Interactions	BIOGRID-SMALL-SCALE-STUDIES
48	EGFR	EGF	0.0585161	Physical Interactions	IREF-mint
49	EGFR	EGF	0.307009	Physical Interactions	IREF-bind-translation
50	EGFR	EGF	0.403856	Physical Interactions	IREF-bind
51	EGFR	EGF	0.00797589	Physical Interactions	IREF-matrixdb
52	EGFR	EGF	0.0697655	Physical Interactions	IREF-spike
53	EGFR	EGF	0.259279	Predicted	I2D-IntAct-Mouse2Human
54	EGFR	EPS8	0.0116567	Co-expression	Wang-Maris-2006
55	EGFR	EPS8	0.0559093	Pathway	Wu-Stein-2010
56	EGFR	EPS8	0.309875	Pathway	CELL_MAP
57	EGFR	EPS8	0.0909091	Physical Interactions	Kotlyar-Jurisica-2015
58	EGFR	EPS8	0.0975337	Physical Interactions	Petschnigg-Stagljar-2014
59	EGFR	EPS8	0.00589547	Physical Interactions	BIOGRID-SMALL-SCALE-STUDIES
60	EGFR	EPS8	0.00972609	Physical Interactions	IREF-matrixdb
61	EGFR	EPS8	0.00187872	Physical Interactions	IREF-biogrid
62	EGFR	HSP90AB1	0.0909091	Physical Interactions	Kotlyar-Jurisica-2015
63	EGFR	HSP90AB1	0.0527589	Physical Interactions	Taipale-Lindquist-2012
64	EGFR	HSP90AB1	0.00111169	Physical Interactions	BIOGRID-SMALL-SCALE-STUDIES
65	EGFR	HSP90AB1	0.0747435	Physical Interactions	Foerster-Ritter-2013
66	EGFR	HSP90AB1	0.0327341	Physical Interactions	Kennedy-Kolch-2020 A
67	EGFR	HSP90AB1	0.000240082	Physical Interactions	IREF-matrixdb
68	EGFR	HSP90AB1	0.000583997	Physical Interactions	IREF-biogrid
69	EGFR	NOSIP	0.0566139	Physical Interactions	Yao-Stagljar-2017 A
70	EGFR	NOSIP	0.00335771	Physical Interactions	IREF-biogrid
71	EGFR	PIK3CA	0.00146484	Pathway	Wu-Stein-2010
72	EGFR	PIK3CA	0.117552	Pathway	REACTOME
73	EGFR	PIK3CA	0.478322	Physical Interactions	Li-Fu-2017
74	EGFR	PIK3CA	0.00440708	Physical Interactions	IREF-reactome
75	EGFR	PIK3CA	0.00440708	Physical Interactions	Vastrik-Stein-2007
76	EGFR	PIK3CA	0.00228972	Physical Interactions	BIOGRID-SMALL-SCALE-STUDIES
77	EGFR	PIK3CA	0.00135884	Physical Interactions	IREF-biogrid
78	EGFR	PTPN1	0.00544981	Pathway	Wu-Stein-2010
79	EGFR	PTPN1	0.0909091	Physical Interactions	Kotlyar-Jurisica-2015
80	EGFR	PTPN1	0.00313927	Physical Interactions	BIOGRID-SMALL-SCALE-STUDIES
81	EGFR	PTPN1	0.00386574	Physical Interactions	IREF-mint
82	EGFR	PTPN1	0.00725763	Physical Interactions	IREF-matrixdb
83	EGFR	PTPN1	0.00587076	Physical Interactions	IREF-spike
84	EGFR	PTPN1	0.000930811	Physical Interactions	IREF-biogrid
85	EGFR	WASL	0.0191119	Pathway	NCI_NATURE
86	EGFR	WASL	0.0909091	Physical Interactions	Kotlyar-Jurisica-2015
87	EGFR	WASL	0.0975337	Physical Interactions	Petschnigg-Stagljar-2014
88	EGFR	WASL	0.0156826	Physical Interactions	IREF-matrixdb
89	EGFR	WASL	0.00180223	Physical Interactions	IREF-biogrid
90	EGFR	ZDHHC21	0.000370012	Genetic Interactions	Lin-Smith-2010
1	PDL1	CAV1	0.00819226	Co-localization	Johnson-Shoemaker-2003
2	PDL1	CSK	0.0454327	Physical Interactions	IREF-reactome
3	PDL1	CSK	0.0454327	Physical Interactions	Vastrik-Stein-2007
4	PDL1	NOSTRIN	0.000901588	Genetic Interactions	Lin-Smith-2010
5	PDL1	PDCD1	0.692038	Pathway	Wu-Stein-2010
6	PDL1	PDCD1	0.0877272	Physical Interactions	IREF-reactome
7	PDL1	PDCD1	0.0877272	Physical Interactions	Vastrik-Stein-2007
8	PDL1	PDCD1	0.503723	Physical Interactions	IREF-quickgo
9	PDL1	PDCD1	1	Physical Interactions	IREF-dip
10	PDL1	PDCD1	0.209975	Physical Interactions	BIOGRID-SMALL-SCALE-STUDIES
11	PDL1	PDCD1	0.707107	Physical Interactions	IREF-bind-translation
12	PDL1	PDCD1	0.707107	Physical Interactions	IREF-bind
13	PDL1	PDCD1	0.682651	Physical Interactions	IREF-matrixdb
14	PDL1	PDCD1	0.0219175	Physical Interactions	IREF-biogrid
15	PDL1	PDCD1	0.707107	Predicted	I2D-IntAct-Mouse2Human
16	PDL1	PDCD1	0.400197	Predicted	I2D-INNATEDB-Mouse2Human
17	PDL1	PDCD1	0.0154697	Shared protein domains	INTERPRO
18	PDL1	PDCD1	0.0140088	Shared protein domains	PFAM
19	PDL1	PTPN1	0.00730287	Co-expression	Innocenti-Brown-2011
